# Supplementary material for: One-Cell Metabolic Phenotyping and Sequencing of Soil Microbiome by Raman-Activated Gravity-Driven Encapsulation (RAGE)
Source: mSystems. 2021 May 27;6(3):e00181-21. doi: 10.1128/mSystems.00181-21 (PMC8269212; doi:10.1128/mSystems.00181-21)
Supplement: DATA SET S1 [file msystems.00181-21-sd001.xlsx]

## Sheet: otu_taxa_table
Supplementary file 1: List of OTU abundance for the soil samples (S1, S2 and S3 represent three biological replicates).
OTU_ID	S1	S2	S3	Abundance	Taxonomy
OTU1	1507	2392	2975	0.0346071	k__Bacteria;p__Actinobacteria;c__Actinobacteria;o__Micrococcales;f__Micrococcaceae
OTU3	2567	1879	1789	0.03139	k__Bacteria;p__Acidobacteria;c__Blastocatellia__[Subgroup_4];o__Pyrinomonadales;f__Pyrinomonadaceae;g__RB41
OTU23	640	1013	1066	0.0136888	k__Bacteria;p__Proteobacteria;c__Alphaproteobacteria;o__Rhizobiales;f__Beijerinckiaceae;g__Microvirga;s__Ambiguous_taxa
OTU65	675	681	662	0.0101596	k__Bacteria;p__Proteobacteria;c__Alphaproteobacteria;o__Sphingomonadales;f__Sphingomonadaceae;g__Sphingomonas
OTU83	584	666	530	0.00896139	k__Bacteria;p__Proteobacteria;c__Gammaproteobacteria;o__Steroidobacterales;f__Steroidobacteraceae;g__Steroidobacter
OTU67	584	645	493	0.00866939	k__Bacteria;p__Proteobacteria;c__Alphaproteobacteria;o__Sphingomonadales;f__Sphingomonadaceae;g__Sphingomonas;s__uncultured_Sphingomonadaceae_bacterium
OTU46	642	508	522	0.00841766	k__Bacteria;p__Acidobacteria;c__Blastocatellia__[Subgroup_4];o__Blastocatellales;f__Blastocatellaceae;g__uncultured;s__Ambiguous_taxa
OTU45	621	481	562	0.00837739	k__Bacteria;p__Proteobacteria;c__Alphaproteobacteria;o__Sphingomonadales;f__Sphingomonadaceae
OTU6	433	509	559	0.00755676	k__Bacteria;p__Patescibacteria;c__Saccharimonadia;o__Saccharimonadales
OTU102	592	430	423	0.00727483	k__Bacteria;p__Bacteroidetes;c__Bacteroidia;o__Chitinophagales;f__Chitinophagaceae;g__uncultured
OTU337	612	402	407	0.007154	k__Bacteria;p__Acidobacteria;c__Blastocatellia__[Subgroup_4];o__Pyrinomonadales;f__Pyrinomonadaceae;g__RB41
OTU13	538	453	408	0.00704325	k__Bacteria;p__Proteobacteria;c__Alphaproteobacteria;o__Dongiales;f__Dongiaceae;g__Dongia;s__uncultured_bacterium
OTU236	500	438	448	0.0069778	k__Bacteria;p__Acidobacteria;c__Blastocatellia__[Subgroup_4];o__Pyrinomonadales;f__Pyrinomonadaceae;g__RB41
OTU246	239	541	416	0.00602125	k__Bacteria;p__Firmicutes;c__Bacilli;o__Bacillales;f__Bacillaceae;g__Bacillus
OTU18	402	347	396	0.00576449	k__Bacteria;p__Proteobacteria;c__Alphaproteobacteria;o__Sphingomonadales;f__Sphingomonadaceae;g__Qipengyuania;s__Ambiguous_taxa
OTU34	326	356	340	0.00514524	k__Bacteria;p__Nitrospirae;c__Nitrospira;o__Nitrospirales;f__Nitrospiraceae;g__Nitrospira;s__uncultured_soil_bacterium
OTU265	414	315	279	0.00507476	k__Bacteria;p__Acidobacteria;c__Subgroup_6
OTU116	400	302	291	0.00499924	k__Bacteria;p__Acidobacteria;c__Subgroup_25;o__uncultured_Acidobacteria_bacterium;f__uncultured_Acidobacteria_bacterium;g__uncultured_Acidobacteria_bacterium;s__uncultured_Acidobacteria_bacterium
OTU5	332	323	335	0.00498414	k__Bacteria;p__Bacteroidetes;c__Bacteroidia;o__Chitinophagales;f__Chitinophagaceae
OTU128	387	237	245	0.00437497	k__Bacteria;p__Acidobacteria;c__Blastocatellia__[Subgroup_4];o__Pyrinomonadales;f__Pyrinomonadaceae;g__RB41
OTU159	338	282	243	0.00434476	k__Bacteria;p__Acidobacteria;c__Subgroup_6
OTU47	209	278	315	0.00403766	k__Bacteria;p__Bacteroidetes;c__Bacteroidia;o__Chitinophagales;f__Chitinophagaceae;g__Flaviaesturariibacter;s__uncultured_bacterium
OTU150	311	277	186	0.00389669	k__Bacteria;p__Acidobacteria;c__Subgroup_6
OTU93	300	242	220	0.00383628	k__Bacteria;p__Acidobacteria;c__Blastocatellia__[Subgroup_4];o__Pyrinomonadales;f__Pyrinomonadaceae;g__RB41;s__uncultured_soil_bacterium
OTU75	236	287	241	0.00384635	k__Bacteria;p__Acidobacteria;c__Subgroup_6
OTU200	302	238	208	0.0037658	k__Bacteria;p__Acidobacteria;c__Subgroup_6
OTU726	228	289	236	0.00379097	k__Bacteria;p__Proteobacteria;c__Alphaproteobacteria;o__Rhizobiales;f__Xanthobacteraceae
OTU281	261	243	234	0.00371545	k__Bacteria;p__Bacteroidetes;c__Bacteroidia;o__Cytophagales;f__Microscillaceae;g__uncultured
OTU122	229	283	234	0.00375573	k__Bacteria;p__Acidobacteria;c__Acidobacteriia;o__Solibacterales;f__Solibacteraceae__[Subgroup_3];g__Bryobacter;s__uncultured_Acidobacteriaceae_bacterium
OTU261	222	254	244	0.00362483	k__Bacteria;p__Bacteroidetes;c__Bacteroidia;o__Chitinophagales;f__Chitinophagaceae;g__Flavisolibacter
OTU826	252	195	236	0.00343855	k__Bacteria;p__Acidobacteria;c__Blastocatellia__[Subgroup_4];o__Pyrinomonadales;f__Pyrinomonadaceae;g__RB41
OTU245	191	220	235	0.00325228	k__Bacteria;p__Bacteroidetes;c__Bacteroidia;o__Chitinophagales;f__Chitinophagaceae;g__uncultured;s__Chitinophaga_sp._BN130233
OTU109	292	181	188	0.0033278	k__Bacteria;p__Acidobacteria;c__Blastocatellia__[Subgroup_4];o__Pyrinomonadales;f__Pyrinomonadaceae;g__RB41
OTU298	189	267	207	0.00333786	k__Bacteria;p__Proteobacteria;c__Deltaproteobacteria
OTU446	198	218	221	0.00320697	k__Bacteria;p__Bacteroidetes;c__Bacteroidia;o__Chitinophagales;f__Chitinophagaceae;g__Flavitalea;s__uncultured_bacterium
OTU219	247	232	134	0.00308614	k__Bacteria;p__Acidobacteria;c__Subgroup_6
OTU107	234	218	169	0.00312642	k__Bacteria;p__Proteobacteria;c__Gammaproteobacteria;o__Gammaproteobacteria_Incertae_Sedis;f__Unknown_Family;g__Acidibacter
OTU29	214	201	183	0.00301062	k__Bacteria;p__Bacteroidetes;c__Bacteroidia;o__Cytophagales;f__Microscillaceae;g__Chryseolinea
OTU2	203	199	197	0.00301566	k__Bacteria;p__Acidobacteria;c__Blastocatellia__[Subgroup_4];o__Blastocatellales;f__Blastocatellaceae
OTU142	240	233	128	0.00302573	k__Bacteria;p__Acidobacteria;c__Holophagae;o__Subgroup_7
OTU1913	217	176	187	0.00292	k__Bacteria;p__Acidobacteria;c__Subgroup_6;o__uncultured_Saccharibacillus_sp.;f__uncultured_Saccharibacillus_sp.;g__uncultured_Saccharibacillus_sp.;s__uncultured_Saccharibacillus_sp.
OTU315	155	216	210	0.00292504	k__Bacteria;p__Proteobacteria;c__Alphaproteobacteria;o__Azospirillales;f__Azospirillaceae;g__Skermanella;s__Ambiguous_taxa
OTU252	191	201	174	0.00284952	k__Bacteria;p__Patescibacteria;c__Saccharimonadia;o__Saccharimonadales;f__uncultured_gamma_proteobacterium;g__uncultured_gamma_proteobacterium;s__uncultured_gamma_proteobacterium
OTU780	181	185	185	0.002774	k__Bacteria;p__Acidobacteria;c__Blastocatellia__[Subgroup_4];o__Blastocatellales;f__Blastocatellaceae
OTU600	192	181	181	0.00278911	k__Bacteria;p__Patescibacteria;c__Saccharimonadia;o__Saccharimonadales
OTU1603	186	181	195	0.00282938	k__Bacteria;p__Proteobacteria;c__Gammaproteobacteria;o__Betaproteobacteriales;f__Burkholderiaceae;g__Massilia
OTU135	193	176	168	0.00270352	k__Bacteria;p__Bacteroidetes;c__Bacteroidia;o__Chitinophagales;f__Chitinophagaceae;g__Flavitalea
OTU139	185	172	187	0.00273876	k__Bacteria;p__Patescibacteria;c__Saccharimonadia;o__Saccharimonadales
OTU671	179	169	187	0.00269345	k__Bacteria;p__Proteobacteria;c__Gammaproteobacteria;o__PLTA13;f__Ambiguous_taxa;g__Ambiguous_taxa;s__Ambiguous_taxa
OTU17	139	187	188	0.00258773	k__Bacteria;p__Patescibacteria;c__Saccharimonadia;o__Saccharimonadales
OTU290	160	158	200	0.00260786	k__Bacteria;p__Bacteroidetes;c__Bacteroidia;o__Chitinophagales;f__Chitinophagaceae;g__Flavisolibacter;s__Ambiguous_taxa
OTU173	165	168	179	0.00257766	k__Bacteria;p__Bacteroidetes;c__Bacteroidia;o__Cytophagales;f__Hymenobacteraceae;g__Adhaeribacter;s__uncultured_Bacteroidetes_bacterium
OTU296	124	161	223	0.00255752	k__Bacteria;p__Chloroflexi;c__KD4-96
OTU677	139	207	159	0.00254242	k__Bacteria;p__Proteobacteria;c__Deltaproteobacteria
OTU42	169	151	164	0.00243669	k__Bacteria;p__Acidobacteria;c__Blastocatellia__[Subgroup_4];o__Blastocatellales;f__Blastocatellaceae;g__Stenotrophobacter
OTU88	189	145	135	0.00236117	k__Bacteria;p__Acidobacteria;c__Subgroup_6
OTU1496	182	145	145	0.00237628	k__Bacteria;p__Proteobacteria;c__Alphaproteobacteria;o__Sphingomonadales;f__Sphingomonadaceae;g__Sphingomonas
OTU242	101	156	190	0.00225042	k__Bacteria;p__Gemmatimonadetes;c__Gemmatimonadetes;o__Gemmatimonadales;f__Gemmatimonadaceae;g__uncultured;s__uncultured_proteobacterium
OTU447	144	149	158	0.00227055	k__Bacteria;p__Bacteroidetes;c__Bacteroidia;o__Chitinophagales;f__Chitinophagaceae;g__Flavisolibacter;s__uncultured_soil_bacterium
OTU81	139	149	155	0.00223028	k__Bacteria;p__Proteobacteria;c__Alphaproteobacteria;o__Sphingomonadales;f__Sphingomonadaceae;g__Sphingomonas
OTU409	119	156	169	0.00223531	k__Bacteria;p__Proteobacteria;c__Alphaproteobacteria;o__Rhizobiales;f__Methyloligellaceae;g__Ambiguous_taxa;s__Ambiguous_taxa
OTU126	140	145	145	0.00216483	k__Bacteria;p__Bacteroidetes;c__Bacteroidia;o__Chitinophagales;f__Chitinophagaceae;g__Cnuella;s__Ambiguous_taxa
OTU1952	173	100	152	0.00213966	k__Bacteria;p__Acidobacteria;c__Blastocatellia__[Subgroup_4];o__Pyrinomonadales;f__Pyrinomonadaceae;g__RB41
OTU640	111	135	175	0.00211952	k__Bacteria;p__Actinobacteria;c__Thermoleophilia;o__Gaiellales;f__Gaiellaceae;g__Gaiella
OTU21	187	113	115	0.00208931	k__Bacteria;p__Acidobacteria;c__Subgroup_6
OTU2335	182	110	121	0.00207924	k__Bacteria;p__Acidobacteria;c__Subgroup_6
OTU428	176	105	129	0.00206414	k__Bacteria;p__Bacteroidetes;c__Bacteroidia;o__Chitinophagales;f__Saprospiraceae;g__uncultured;s__uncultured_Haliscomenobacter_sp.
OTU300	96	139	171	0.002044	k__Bacteria;p__Actinobacteria;c__Rubrobacteria;o__Rubrobacterales;f__Rubrobacteriaceae;g__Rubrobacter
OTU407	132	126	143	0.00201883	k__Bacteria;p__Bacteroidetes;c__Bacteroidia;o__Chitinophagales;f__Chitinophagaceae;g__Ferruginibacter
OTU20	132	151	120	0.0020289	k__Bacteria;p__Proteobacteria;c__Alphaproteobacteria;o__Rhizobiales;f__Xanthobacteraceae;g__Bradyrhizobium
OTU1813	123	134	140	0.00199869	k__Bacteria;p__Acidobacteria;c__Blastocatellia__[Subgroup_4];o__Blastocatellales;f__Blastocatellaceae;g__Aridibacter;s__uncultured_bacterium
OTU982	136	127	124	0.00194835	k__Bacteria;p__Proteobacteria;c__Gammaproteobacteria;o__CCD24
OTU243	143	128	118	0.00195842	k__Bacteria;p__Bacteroidetes;c__Bacteroidia;o__Chitinophagales;f__Chitinophagaceae;g__Flavisolibacter
OTU260	144	139	102	0.00193828	k__Bacteria;p__Bacteroidetes;c__Bacteroidia;o__Cytophagales;f__Microscillaceae;g__uncultured;s__uncultured_soil_bacterium
OTU249	105	131	146	0.00192317	k__Bacteria;p__Actinobacteria;c__Actinobacteria;o__Frankiales;f__Geodermatophilaceae;g__Blastococcus
OTU89	117	135	132	0.00193324	k__Bacteria;p__Bacteroidetes;c__Bacteroidia;o__Chitinophagales;f__Chitinophagaceae;g__Flavisolibacter;s__Ambiguous_taxa
OTU87	137	116	125	0.00190304	k__Bacteria;p__Acidobacteria;c__Subgroup_6
OTU1696	141	120	111	0.00187283	k__Bacteria;p__Acidobacteria;c__Blastocatellia__[Subgroup_4];o__Pyrinomonadales;f__Pyrinomonadaceae;g__RB41;s__uncultured_Acidobacteriaceae_bacterium
OTU380	104	109	152	0.00183759	k__Bacteria;p__Proteobacteria;c__Gammaproteobacteria;o__Betaproteobacteriales;f__Burkholderiaceae;g__Massilia
OTU422	121	124	121	0.00184262	k__Bacteria;p__Bacteroidetes;c__Bacteroidia;o__Chitinophagales;f__Chitinophagaceae
OTU851	63	138	165	0.00184262	k__Bacteria;p__Actinobacteria;c__Actinobacteria;o__Micrococcales;f__Intrasporangiaceae
OTU1236	156	123	81	0.00181242	k__Bacteria;p__Proteobacteria;c__Gammaproteobacteria;o__Steroidobacterales;f__Steroidobacteraceae;g__Steroidobacter
OTU31	121	132	107	0.00181242	k__Bacteria;p__Proteobacteria;c__Deltaproteobacteria
OTU8	150	95	109	0.00178221	k__Bacteria;p__Acidobacteria;c__Blastocatellia__[Subgroup_4];o__Blastocatellales;f__Blastocatellaceae
OTU602	127	119	115	0.00181745	k__Bacteria;p__Acidobacteria;c__Subgroup_6
OTU220	144	94	119	0.00179731	k__Bacteria;p__Acidobacteria;c__Blastocatellia__[Subgroup_4];o__Pyrinomonadales;f__Pyrinomonadaceae;g__RB41;s__uncultured_soil_bacterium
OTU3062	127	96	126	0.00175704	k__Bacteria;p__Acidobacteria;c__Subgroup_6
OTU1130	93	101	154	0.001752	k__Bacteria;p__Actinobacteria;c__Actinobacteria;o__Micrococcales;f__Intrasporangiaceae
OTU524	123	163	70	0.00179228	k__Bacteria;p__Bacteroidetes;c__Bacteroidia;o__Chitinophagales;f__Chitinophagaceae;g__Segetibacter;s__uncultured_Segetibacter_sp.
OTU408	120	115	105	0.00171173	k__Bacteria;p__Acidobacteria;c__Subgroup_6;o__uncultured_bacterium;f__uncultured_bacterium;g__uncultured_bacterium;s__uncultured_bacterium
OTU2553	167	77	97	0.00171676	k__Bacteria;p__Acidobacteria;c__Blastocatellia__[Subgroup_4];o__Pyrinomonadales;f__Pyrinomonadaceae;g__RB41
OTU145	133	117	97	0.00174697	k__Bacteria;p__Acidobacteria;c__Blastocatellia__[Subgroup_4];o__Pyrinomonadales;f__Pyrinomonadaceae;g__RB41;s__uncultured_Acidobacteriaceae_bacterium
OTU191	118	102	119	0.00170669	k__Bacteria;p__Bacteroidetes;c__Bacteroidia;o__Chitinophagales;f__Chitinophagaceae;g__Terrimonas
OTU314	116	122	100	0.00170166	k__Bacteria;p__Bacteroidetes;c__Bacteroidia;o__Chitinophagales;f__Chitinophagaceae;g__Flavisolibacter;s__uncultured_bacterium
OTU486	140	126	74	0.00171173	k__Bacteria;p__Proteobacteria;c__Deltaproteobacteria
OTU937	107	121	106	0.00168152	k__Bacteria;p__Bacteroidetes;c__Bacteroidia;o__Chitinophagales;f__Chitinophagaceae;g__Ferruginibacter;s__uncultured_bacterium
OTU1415	131	111	83	0.00163621	k__Bacteria;p__Proteobacteria;c__Gammaproteobacteria;o__Betaproteobacteriales;f__SC-I-84;g__uncultured_bacterium;s__uncultured_bacterium
OTU19	109	136	76	0.00161607	k__Bacteria;p__Proteobacteria;c__Alphaproteobacteria;o__Rhizobiales;f__Xanthobacteraceae;g__Pseudolabrys
OTU724	142	100	78	0.00161104	k__Bacteria;p__Acidobacteria;c__Blastocatellia__[Subgroup_4];o__Blastocatellales;f__Blastocatellaceae
OTU420	71	129	123	0.00162614	k__Bacteria;p__Actinobacteria;c__Actinobacteria;o__Streptomycetales;f__Streptomycetaceae;g__Streptomyces
OTU830	112	100	100	0.00157076	k__Bacteria;p__Proteobacteria;c__Gammaproteobacteria;o__Betaproteobacteriales;f__SC-I-84
OTU1908	113	114	94	0.00161607	k__Bacteria;p__Acidobacteria;c__Subgroup_5;o__Ambiguous_taxa;f__Ambiguous_taxa;g__Ambiguous_taxa;s__Ambiguous_taxa
OTU921	136	82	97	0.00158586	k__Bacteria;p__Acidobacteria;c__Subgroup_6;o__uncultured_Acidobacteriales_bacterium;f__uncultured_Acidobacteriales_bacterium;g__uncultured_Acidobacteriales_bacterium;s__uncultured_Acidobacteriales_bacterium
OTU828	136	78	97	0.00156573	k__Bacteria;p__Acidobacteria;c__Subgroup_6
OTU78	107	109	99	0.00158586	k__Bacteria;p__Bacteroidetes;c__Bacteroidia;o__Chitinophagales;f__Chitinophagaceae;g__Parasegetibacter;s__Ambiguous_taxa
OTU151	92	117	97	0.00154055	k__Bacteria;p__Gemmatimonadetes;c__Gemmatimonadetes;o__Gemmatimonadales;f__Gemmatimonadaceae;g__uncultured
OTU582	89	115	101	0.00153552	k__Bacteria;p__Bacteroidetes;c__Bacteroidia;o__Cytophagales;f__Hymenobacteraceae;g__Adhaeribacter;s__uncultured_Hymenobacter_group_bacterium
OTU262	95	101	113	0.00155566	k__Bacteria;p__Acidobacteria;c__Acidobacteriia;o__Solibacterales;f__Solibacteraceae__[Subgroup_3];g__Bryobacter
OTU857	99	106	103	0.00155062	k__Bacteria;p__Acidobacteria;c__Blastocatellia__[Subgroup_4];o__Pyrinomonadales;f__Pyrinomonadaceae;g__RB41
OTU365	54	103	136	0.0014751	k__Bacteria;p__Proteobacteria;c__Alphaproteobacteria;o__Rhodobacterales;f__Rhodobacteraceae;g__Rubellimicrobium
OTU130	98	104	96	0.00150028	k__Bacteria;p__Bacteroidetes;c__Bacteroidia;o__Chitinophagales;f__Chitinophagaceae;g__Segetibacter
OTU254	102	113	81	0.00149021	k__Bacteria;p__Proteobacteria;c__Gammaproteobacteria;o__Betaproteobacteriales;f__Burkholderiaceae;g__Ramlibacter
OTU394	102	99	97	0.00150028	k__Bacteria;p__Bacteroidetes;c__Bacteroidia;o__Chitinophagales;f__Chitinophagaceae;g__uncultured
OTU2317	128	94	66	0.00144993	k__Bacteria;p__Acidobacteria;c__Subgroup_6
OTU862	69	121	99	0.00145497	k__Bacteria;p__Proteobacteria;c__Alphaproteobacteria;o__Rhizobiales;f__Methyloligellaceae;g__uncultured
OTU925	82	90	118	0.00146	k__Bacteria;p__Actinobacteria;c__Rubrobacteria;o__Rubrobacterales;f__Rubrobacteriaceae;g__Rubrobacter
OTU843	110	88	94	0.00147007	k__Bacteria;p__Bacteroidetes;c__Bacteroidia;o__Chitinophagales;f__Chitinophagaceae;g__Terrimonas
OTU656	114	105	75	0.00148014	k__Bacteria;p__Acidobacteria;c__Blastocatellia__[Subgroup_4];o__Pyrinomonadales;f__Pyrinomonadaceae;g__RB41
OTU570	68	115	107	0.00146	k__Bacteria;p__Proteobacteria;c__Alphaproteobacteria;o__Rhodobacterales;f__Rhodobacteraceae;g__Paracoccus
OTU511	101	105	90	0.00149021	k__Bacteria;p__Acidobacteria;c__Blastocatellia__[Subgroup_4];o__Pyrinomonadales;f__Pyrinomonadaceae;g__RB41
OTU64	108	101	77	0.00143986	k__Bacteria;p__Acidobacteria;c__Subgroup_6;o__uncultured_beta_proteobacterium;f__uncultured_beta_proteobacterium;g__uncultured_beta_proteobacterium;s__uncultured_beta_proteobacterium
OTU437	77	109	101	0.0014449	k__Bacteria;p__Proteobacteria;c__Alphaproteobacteria;o__Rhizobiales;f__Rhizobiaceae
OTU257	62	95	120	0.00139455	k__Bacteria;p__Actinobacteria;c__Actinobacteria;o__Propionibacteriales;f__Nocardioidaceae;g__Nocardioides
OTU1174	94	117	79	0.00146	k__Bacteria;p__Acidobacteria;c__Blastocatellia__[Subgroup_4];o__Pyrinomonadales;f__Pyrinomonadaceae;g__RB41
OTU188	94	108	80	0.00141973	k__Bacteria;p__Bacteroidetes;c__Bacteroidia;o__Chitinophagales;f__Chitinophagaceae;g__Flavisolibacter
OTU162	129	85	66	0.00140966	k__Bacteria;p__Acidobacteria;c__Subgroup_6
OTU453	100	92	76	0.00134924	k__Bacteria;p__Acidobacteria;c__Blastocatellia__[Subgroup_4];o__Pyrinomonadales;f__Pyrinomonadaceae;g__RB41
OTU812	79	85	107	0.00136435	k__Bacteria;p__Actinobacteria;c__Thermoleophilia;o__Gaiellales;f__Gaiellaceae;g__Gaiella;s__Ambiguous_taxa
OTU60	115	73	82	0.00135931	k__Bacteria;p__Acidobacteria;c__Blastocatellia__[Subgroup_4];o__Pyrinomonadales;f__Pyrinomonadaceae;g__RB41;s__uncultured_Acidobacteriaceae_bacterium
OTU183	58	94	114	0.00133917	k__Bacteria;p__Patescibacteria;c__Saccharimonadia;o__Saccharimonadales
OTU410	104	78	84	0.00133917	k__Bacteria;p__Proteobacteria;c__Gammaproteobacteria;o__Betaproteobacteriales;f__Burkholderiaceae;g__uncultured
OTU1229	89	89	90	0.00134924	k__Bacteria;p__Proteobacteria;c__Alphaproteobacteria;o__Sphingomonadales;f__Sphingomonadaceae;g__Sphingomonas
OTU956	78	96	92	0.00133917	k__Bacteria;p__Proteobacteria;c__Gammaproteobacteria;o__Betaproteobacteriales;f__Burkholderiaceae
OTU114	79	98	89	0.00133917	k__Bacteria;p__Actinobacteria;c__Actinobacteria;o__Streptomycetales;f__Streptomycetaceae;g__Streptomyces
OTU24	98	93	62	0.00127373	k__Bacteria;p__Proteobacteria;c__Alphaproteobacteria;o__Rhizobiales;f__uncultured
OTU37	105	78	75	0.0012989	k__Bacteria;p__Acidobacteria;c__Subgroup_6
OTU678	85	98	74	0.00129386	k__Bacteria;p__Proteobacteria;c__Alphaproteobacteria;o__Rhizobiales;f__Hyphomicrobiaceae;g__Pedomicrobium
OTU790	97	85	78	0.00130897	k__Bacteria;p__Bacteroidetes;c__Bacteroidia;o__Chitinophagales;f__Chitinophagaceae;g__uncultured;s__uncultured_Niastella_sp.
OTU1522	84	95	73	0.00126869	k__Bacteria;p__Gemmatimonadetes;c__Gemmatimonadetes;o__Gemmatimonadales;f__Gemmatimonadaceae
OTU1301	97	57	95	0.00125359	k__Bacteria;p__Acidobacteria;c__Blastocatellia__[Subgroup_4];o__Pyrinomonadales;f__Pyrinomonadaceae;g__RB41
OTU66	68	84	97	0.00125359	k__Bacteria;p__Bacteroidetes;c__Bacteroidia;o__Cytophagales;f__Hymenobacteraceae;g__Adhaeribacter
OTU1446	71	90	89	0.00125862	k__Bacteria;p__Bacteroidetes;c__Bacteroidia;o__Chitinophagales;f__Chitinophagaceae;g__Flaviaesturariibacter;s__uncultured_bacterium
OTU472	103	83	62	0.00124855	k__Bacteria;p__Bacteroidetes;c__Bacteroidia;o__Chitinophagales;f__Chitinophagaceae;g__Parafilimonas;s__uncultured_bacterium
OTU97	90	70	88	0.00124855	k__Bacteria;p__Actinobacteria;c__Actinobacteria;o__Corynebacteriales;f__Mycobacteriaceae;g__Mycobacterium
OTU44	107	75	65	0.00124352	k__Bacteria;p__Acidobacteria;c__Holophagae;o__Subgroup_7
OTU880	53	79	118	0.00125862	k__Bacteria;p__Actinobacteria;c__Thermoleophilia;o__Solirubrobacterales;f__Solirubrobacteraceae;g__Solirubrobacter
OTU52	94	67	87	0.00124855	k__Bacteria;p__Proteobacteria;c__Alphaproteobacteria;o__Sphingomonadales;f__Sphingomonadaceae;g__Ellin6055;s__uncultured_bacterium
OTU590	75	82	88	0.00123345	k__Bacteria;p__Acidobacteria;c__Acidobacteriia;o__Solibacterales;f__Solibacteraceae__[Subgroup_3];g__Candidatus_Solibacter
OTU125	92	73	81	0.00123848	k__Bacteria;p__Bacteroidetes;c__Bacteroidia;o__Chitinophagales;f__Chitinophagaceae;g__Parasegetibacter;s__Ambiguous_taxa
OTU189	92	74	78	0.00122841	k__Bacteria;p__Proteobacteria;c__Deltaproteobacteria;o__RCP2-54
OTU870	99	66	84	0.00125359	k__Bacteria;p__Proteobacteria;c__Alphaproteobacteria;o__Rhizobiales;f__KF-JG30-B3;g__uncultured_bacterium;s__uncultured_bacterium
OTU2617	89	79	77	0.00123345	k__Bacteria;p__Proteobacteria;c__Alphaproteobacteria;o__Sphingomonadales;f__Sphingomonadaceae;g__Sphingomonas
OTU323	80	82	79	0.00121331	k__Bacteria;p__Acidobacteria;c__Subgroup_6
OTU871	63	83	100	0.00123848	k__Bacteria;p__Actinobacteria;c__Rubrobacteria;o__Rubrobacterales;f__Rubrobacteriaceae;g__Rubrobacter
OTU980	99	78	68	0.00123345	k__Bacteria;p__Acidobacteria;c__Subgroup_6
OTU119	68	96	80	0.00122841	k__Bacteria;p__Proteobacteria;c__Alphaproteobacteria;o__Azospirillales;f__Azospirillaceae;g__Skermanella
OTU146	68	91	81	0.00120828	k__Bacteria;p__Actinobacteria;c__Actinobacteria;o__Micromonosporales;f__Micromonosporaceae
OTU869	72	85	78	0.0011831	k__Bacteria;p__Proteobacteria;c__Alphaproteobacteria;o__Sphingomonadales;f__Sphingomonadaceae;g__Sphingomonas;s__uncultured_soil_bacterium
OTU2622	94	65	79	0.00119821	k__Bacteria;p__Bacteroidetes;c__Bacteroidia;o__Cytophagales;f__Microscillaceae
OTU195	68	93	77	0.00119821	k__Bacteria;p__Proteobacteria;c__Alphaproteobacteria;o__Rhizobiales;f__Hyphomicrobiaceae;g__Hyphomicrobium
OTU503	54	90	90	0.00117807	k__Bacteria;p__Proteobacteria;c__Gammaproteobacteria;o__Betaproteobacteriales;f__Burkholderiaceae
OTU203	93	63	71	0.00114283	k__Bacteria;p__Acidobacteria;c__Subgroup_6;o__uncultured_microorganism;f__uncultured_microorganism;g__uncultured_microorganism;s__uncultured_microorganism
OTU1289	72	72	90	0.00117807	k__Bacteria;p__Acidobacteria;c__Blastocatellia__[Subgroup_4];o__Pyrinomonadales;f__Pyrinomonadaceae;g__RB41
OTU160	61	101	68	0.00115793	k__Bacteria;p__Chloroflexi;c__Chloroflexia;o__Thermomicrobiales;f__AKYG1722;g__uncultured_alpha_proteobacterium;s__uncultured_alpha_proteobacterium
OTU452	71	82	76	0.0011529	k__Bacteria;p__Acidobacteria;c__Subgroup_6;o__uncultured_soil_bacterium;f__uncultured_soil_bacterium;g__uncultured_soil_bacterium;s__uncultured_soil_bacterium
OTU301	58	96	74	0.00114786	k__Bacteria;p__Chloroflexi;c__Chloroflexia;o__Thermomicrobiales;f__JG30-KF-CM45
OTU275	88	78	59	0.00113276	k__Bacteria;p__Verrucomicrobia;c__Verrucomicrobiae;o__Pedosphaerales;f__Pedosphaeraceae
OTU942	80	104	49	0.00117304	k__Bacteria;p__Bacteroidetes;c__Bacteroidia;o__Chitinophagales;f__Chitinophagaceae;g__uncultured
OTU639	87	86	54	0.00114283	k__Bacteria;p__Bacteroidetes;c__Bacteroidia;o__Chitinophagales;f__Chitinophagaceae;g__Terrimonas
OTU418	73	86	72	0.00116297	k__Bacteria;p__Chloroflexi;c__Dehalococcoidia;o__S085
OTU1477	87	80	57	0.00112772	k__Bacteria;p__Verrucomicrobia;c__Verrucomicrobiae;o__Pedosphaerales;f__Pedosphaeraceae
OTU1582	78	78	68	0.00112772	k__Bacteria;p__Gemmatimonadetes;c__Gemmatimonadetes;o__Gemmatimonadales;f__Gemmatimonadaceae;g__uncultured
OTU1187	82	75	57	0.00107738	k__Bacteria;p__Proteobacteria;c__Gammaproteobacteria;o__Betaproteobacteriales;f__TRA3-20;g__uncultured_gamma_proteobacterium;s__uncultured_gamma_proteobacterium
OTU1869	87	78	57	0.00111766	k__Bacteria;p__Proteobacteria;c__Alphaproteobacteria;o__Sphingomonadales;f__Sphingomonadaceae;g__Sphingomonas
OTU1773	90	56	72	0.00109752	k__Bacteria;p__Acidobacteria;c__Subgroup_6
OTU235	66	70	76	0.00106731	k__Bacteria;p__Bacteroidetes;c__Bacteroidia;o__Chitinophagales;f__Chitinophagaceae;g__Flavisolibacter;s__Ambiguous_taxa
OTU901	56	97	64	0.00109248	k__Bacteria;p__Cyanobacteria;c__Oxyphotobacteria;o__Chloroplast;f__uncultured_diatom;g__uncultured_diatom;s__uncultured_diatom
OTU156	86	67	53	0.0010371	k__Bacteria;p__Proteobacteria;c__Gammaproteobacteria;o__Gammaproteobacteria_Incertae_Sedis;f__Unknown_Family;g__Acidibacter;s__uncultured_proteobacterium
OTU342	60	77	73	0.00105724	k__Bacteria;p__Bacteroidetes;c__Bacteroidia;o__Chitinophagales;f__Chitinophagaceae
OTU884	40	59	108	0.00104214	k__Bacteria;p__Actinobacteria;c__Actinobacteria;o__Propionibacteriales;f__Nocardioidaceae;g__Nocardioides
OTU496	66	75	65	0.0010371	k__Bacteria;p__Acidobacteria;c__Subgroup_6
OTU1104	81	62	72	0.00108241	k__Bacteria;p__Proteobacteria;c__Alphaproteobacteria;o__Sphingomonadales;f__Sphingomonadaceae
OTU168	77	79	54	0.00105724	k__Bacteria;p__Acidobacteria;c__Subgroup_6
OTU853	71	76	62	0.00105221	k__Bacteria;p__Bacteroidetes;c__Bacteroidia;o__Chitinophagales;f__Chitinophagaceae;g__Flavisolibacter;s__Ambiguous_taxa
OTU91	69	74	65	0.00104717	k__Bacteria;p__Actinobacteria;c__0319-7L14
OTU960	61	76	68	0.00103207	k__Bacteria;p__Bacteroidetes;c__Bacteroidia;o__Chitinophagales;f__Chitinophagaceae;g__Flavisolibacter
OTU283	69	61	64	0.00097669	k__Bacteria;p__Proteobacteria;c__Alphaproteobacteria;o__Caulobacterales;f__Caulobacteraceae;g__Phenylobacterium
OTU431	63	57	77	0.000991794	k__Bacteria;p__Acidobacteria;c__Subgroup_5
OTU334	98	58	49	0.00103207	k__Bacteria;p__Bacteroidetes;c__Bacteroidia;o__Chitinophagales;f__Chitinophagaceae;g__Terrimonas;s__uncultured_Chitinophagaceae_bacterium
OTU1531	85	55	63	0.001022	k__Bacteria;p__Acidobacteria;c__Subgroup_6
OTU655	79	65	61	0.00103207	k__Bacteria;p__Acidobacteria;c__Subgroup_6
OTU194	83	55	68	0.0010371	k__Bacteria;p__Acidobacteria;c__Subgroup_6
OTU1175	51	82	69	0.00101697	k__Bacteria;p__Patescibacteria;c__Saccharimonadia;o__Saccharimonadales;f__Saccharimonadaceae
OTU540	47	82	75	0.00102704	k__Bacteria;p__Bacteroidetes;c__Bacteroidia;o__Cytophagales;f__Cyclobacteriaceae;g__uncultured
OTU2391	64	66	69	0.00100186	k__Bacteria;p__Acidobacteria;c__Blastocatellia__[Subgroup_4];o__Pyrinomonadales;f__Pyrinomonadaceae;g__RB41;s__uncultured_Acidobacteriaceae_bacterium
OTU1204	65	60	72	0.000991794	k__Bacteria;p__Bacteroidetes;c__Bacteroidia;o__Cytophagales;f__Hymenobacteraceae;g__Nibribacter;s__uncultured_bacterium
OTU607	81	61	55	0.000991794	k__Bacteria;p__Acidobacteria;c__Subgroup_6
OTU898	70	65	57	0.000966621	k__Bacteria;p__Acidobacteria;c__Blastocatellia__[Subgroup_4];o__Pyrinomonadales;f__Pyrinomonadaceae;g__RB41
OTU112	62	81	55	0.000996828	k__Bacteria;p__Proteobacteria;c__Alphaproteobacteria;o__Rhizobiales;f__Rhizobiaceae;g__Allorhizobium-Neorhizobium-Pararhizobium-Rhizobium
OTU308	52	69	74	0.000981725	k__Bacteria;p__Proteobacteria;c__Alphaproteobacteria;o__Rhizobiales;f__Xanthobacteraceae;g__uncultured
OTU397	47	60	82	0.000951518	k__Bacteria;p__Proteobacteria;c__Gammaproteobacteria;o__Xanthomonadales;f__Rhodanobacteraceae;g__uncultured
OTU1457	58	73	61	0.000966621	k__Bacteria;p__Bacteroidetes;c__Bacteroidia;o__Chitinophagales;f__Chitinophagaceae
OTU1005	49	65	81	0.000981725	k__Bacteria;p__Actinobacteria;c__Actinobacteria;o__Micrococcales;f__Cellulomonadaceae;g__Cellulomonas
OTU12	62	51	69	0.000916276	k__Bacteria;p__Gemmatimonadetes;c__S0134_terrestrial_group;o__uncultured_bacterium;f__uncultured_bacterium;g__uncultured_bacterium;s__uncultured_bacterium
OTU99	75	71	40	0.000936414	k__Bacteria;p__Gemmatimonadetes;c__Gemmatimonadetes;o__Gemmatimonadales;f__Gemmatimonadaceae;g__uncultured
OTU3032	37	64	84	0.00093138	k__Bacteria;p__Actinobacteria;c__Actinobacteria;o__Frankiales;f__Geodermatophilaceae
OTU353	82	48	58	0.000946483	k__Bacteria;p__Proteobacteria;c__Gammaproteobacteria;o__Betaproteobacteriales;f__TRA3-20
OTU2229	51	65	68	0.000926345	k__Bacteria;p__Actinobacteria;c__0319-7L14
OTU566	26	130	33	0.000951518	k__Bacteria;p__Proteobacteria;c__Alphaproteobacteria;o__Rhizobiales;f__Rhizobiaceae;g__Allorhizobium-Neorhizobium-Pararhizobium-Rhizobium
OTU1247	62	52	67	0.000911242	k__Bacteria;p__Gemmatimonadetes;c__Gemmatimonadetes;o__Gemmatimonadales;f__Gemmatimonadaceae;g__uncultured;s__Gemmatimonadetes_bacterium_LX87
OTU2325	49	65	68	0.000916276	k__Bacteria;p__Actinobacteria;c__Actinobacteria;o__Micrococcales;f__Cellulomonadaceae;g__Cellulomonas;s__uncultured_bacterium
OTU144	47	63	69	0.000901173	k__Bacteria;p__Proteobacteria;c__Alphaproteobacteria;o__Azospirillales;f__uncultured;g__uncultured_bacterium;s__uncultured_bacterium
OTU1448	67	56	57	0.000906208	k__Bacteria;p__Proteobacteria;c__Alphaproteobacteria;o__Sphingomonadales;f__Sphingomonadaceae;g__Sphingomonas
OTU800	70	67	44	0.000911242	k__Bacteria;p__Acidobacteria;c__Subgroup_6
OTU1513	69	57	54	0.000906208	k__Bacteria;p__Bacteroidetes;c__Bacteroidia;o__Sphingobacteriales;f__env.OPS_17
OTU926	67	53	60	0.000906208	k__Bacteria;p__Acidobacteria;c__Blastocatellia__[Subgroup_4];o__Blastocatellales;f__Blastocatellaceae
OTU473	73	52	50	0.000881035	k__Bacteria;p__Bacteroidetes;c__Bacteroidia;o__Chitinophagales;f__Chitinophagaceae;g__uncultured
OTU63	59	65	51	0.000881035	k__Bacteria;p__Bacteroidetes;c__Bacteroidia;o__Chitinophagales;f__Chitinophagaceae;g__uncultured;s__uncultured_Niastella_sp.
OTU634	59	55	68	0.000916276	k__Bacteria;p__Proteobacteria;c__Gammaproteobacteria;o__Betaproteobacteriales;f__Burkholderiaceae;g__Noviherbaspirillum
OTU959	55	65	55	0.000881035	k__Bacteria;p__Proteobacteria;c__Alphaproteobacteria;o__Sphingomonadales;f__Sphingomonadaceae;g__Sphingomonas;s__uncultured_Sphingomonadaceae_bacterium
OTU1189	54	57	72	0.000921311	k__Bacteria;p__Actinobacteria;c__Actinobacteria;o__Propionibacteriales;f__Nocardioidaceae;g__Nocardioides;s__Nocardioides_sp.
OTU372	47	66	63	0.00088607	k__Bacteria;p__Actinobacteria;c__Actinobacteria;o__Corynebacteriales;f__Mycobacteriaceae;g__Mycobacterium
OTU2655	73	53	48	0.000876001	k__Bacteria;p__Acidobacteria;c__Holophagae;o__Subgroup_7
OTU172	55	74	51	0.000906208	k__Bacteria;p__Acidobacteria;c__Holophagae;o__Subgroup_7
OTU1391	68	63	51	0.000916276	k__Bacteria;p__Acidobacteria;c__Subgroup_11
OTU941	58	53	67	0.000896139	k__Bacteria;p__Proteobacteria;c__Alphaproteobacteria;o__Sphingomonadales;f__Sphingomonadaceae
OTU945	66	56	61	0.000921311	k__Bacteria;p__Proteobacteria;c__Alphaproteobacteria;o__Sphingomonadales;f__Sphingomonadaceae;g__Sphingomonas
OTU376	47	60	70	0.000891104	k__Bacteria;p__Proteobacteria;c__Alphaproteobacteria;o__Rhizobiales;f__Rhizobiales_Incertae_Sedis;g__Nordella;s__uncultured_bacterium
OTU215	76	59	46	0.000911242	k__Bacteria;p__Acidobacteria;c__Blastocatellia__[Subgroup_4];o__Blastocatellales;f__Blastocatellaceae
OTU2281	58	68	57	0.000921311	k__Bacteria;p__Acidobacteria;c__Subgroup_6
OTU676	62	57	55	0.000876001	k__Bacteria;p__Acidobacteria;c__Subgroup_25
OTU1213	45	60	75	0.000906208	k__Bacteria;p__Actinobacteria;c__Actinobacteria;o__Pseudonocardiales;f__Pseudonocardiaceae;g__Actinomycetospora;s__Ambiguous_taxa
OTU531	77	40	57	0.000876001	k__Bacteria;p__Bacteroidetes;c__Ignavibacteria;o__OPB56;f__uncultured_bacterium_#0319-6E22;g__uncultured_bacterium_#0319-6E22;s__uncultured_bacterium_#0319-6E22
OTU182	52	58	61	0.000860897	k__Bacteria;p__Actinobacteria;c__Thermoleophilia;o__Solirubrobacterales;f__67-14
OTU293	52	63	52	0.000840759	k__Bacteria;p__Entotheonellaeota;c__Entotheonellia;o__Entotheonellales;f__Entotheonellaceae;g__Candidatus_Entotheonella
OTU2646	58	46	67	0.000860897	k__Bacteria;p__Patescibacteria;c__Saccharimonadia;o__Saccharimonadales;f__uncultured_gamma_proteobacterium;g__uncultured_gamma_proteobacterium;s__uncultured_gamma_proteobacterium
OTU401	36	64	74	0.000876001	k__Bacteria;p__Proteobacteria;c__Alphaproteobacteria;o__Rhizobiales;f__Xanthobacteraceae;g__uncultured
OTU1914	80	57	39	0.00088607	k__Bacteria;p__Acidobacteria;c__Acidobacteriia;o__Solibacterales;f__Solibacteraceae__[Subgroup_3]
OTU587	82	54	38	0.000876001	k__Bacteria;p__Acidobacteria;c__Subgroup_6
OTU90	68	45	57	0.000855863	k__Bacteria;p__Bacteroidetes;c__Bacteroidia;o__Chitinophagales;f__Saprospiraceae;g__uncultured;s__uncultured_Haliscomenobacter_sp.
OTU1007	36	67	67	0.000855863	k__Bacteria;p__Bacteroidetes;c__Bacteroidia;o__Chitinophagales;f__Chitinophagaceae;g__uncultured
OTU192	61	53	50	0.000825656	k__Bacteria;p__Bacteroidetes;c__Bacteroidia;o__Flavobacteriales;f__Flavobacteriaceae;g__Flavobacterium;s__metagenome
OTU1429	38	64	65	0.000840759	k__Bacteria;p__Patescibacteria;c__Saccharimonadia;o__Saccharimonadales
OTU464	53	63	52	0.000845794	k__Bacteria;p__Bacteroidetes;c__Bacteroidia;o__Cytophagales;f__Microscillaceae;g__uncultured
OTU152	46	71	49	0.000835725	k__Bacteria;p__Chloroflexi;c__Chloroflexia;o__Chloroflexales;f__Roseiflexaceae;g__uncultured
OTU2044	54	40	69	0.000820621	k__Bacteria;p__Proteobacteria;c__Gammaproteobacteria;o__Betaproteobacteriales;f__Burkholderiaceae
OTU594	38	52	70	0.000805518	k__Bacteria;p__Actinobacteria;c__Acidimicrobiia;o__IMCC26256
OTU313	36	44	81	0.000810552	k__Bacteria;p__Actinobacteria;c__Actinobacteria;o__Propionibacteriales;f__Nocardioidaceae;g__Marmoricola
OTU76	58	55	54	0.000840759	k__Bacteria;p__Acidobacteria;c__Blastocatellia__[Subgroup_4];o__Blastocatellales;f__Blastocatellaceae
OTU672	57	69	39	0.00083069	k__Bacteria;p__Proteobacteria;c__Gammaproteobacteria;o__Gammaproteobacteria_Incertae_Sedis;f__Unknown_Family;g__Acidibacter
OTU1012	46	57	59	0.000815587	k__Bacteria;p__Actinobacteria;c__Rubrobacteria;o__Rubrobacterales;f__Rubrobacteriaceae;g__Rubrobacter;s__uncultured_Rubrobacter_sp.
OTU668	54	55	59	0.000845794	k__Bacteria;p__Gemmatimonadetes;c__S0134_terrestrial_group;o__uncultured_Gemmatimonadales_bacterium;f__uncultured_Gemmatimonadales_bacterium;g__uncultured_Gemmatimonadales_bacterium;s__uncultured_Gemmatimonadales_bacterium
OTU1084	54	46	60	0.000805518	k__Bacteria;p__Acidobacteria;c__Blastocatellia__[Subgroup_4];o__Blastocatellales;f__Blastocatellaceae;g__JGI_0001001-H03;s__uncultured_soil_bacterium
OTU460	25	56	78	0.000800483	k__Bacteria;p__Proteobacteria;c__Alphaproteobacteria;o__Rhodobacterales;f__Rhodobacteraceae;g__Rubellimicrobium
OTU348	65	50	44	0.000800483	k__Bacteria;p__Acidobacteria;c__Subgroup_6
OTU14	71	47	38	0.00078538	k__Bacteria;p__Proteobacteria;c__Gammaproteobacteria;o__Betaproteobacteriales;f__SC-I-84;g__beta_proteobacterium_WX53;s__beta_proteobacterium_WX53
OTU1663	59	58	46	0.000820621	k__Bacteria;p__Bacteroidetes;c__Bacteroidia;o__Cytophagales;f__Microscillaceae
OTU3106	68	48	46	0.000815587	k__Bacteria;p__Acidobacteria;c__Subgroup_6
OTU1178	35	68	56	0.000800483	k__Bacteria;p__Proteobacteria;c__Alphaproteobacteria;o__Rhizobiales;f__Rhizobiaceae
OTU373	77	44	42	0.000820621	k__Bacteria;p__Acidobacteria;c__Blastocatellia__[Subgroup_4];o__Pyrinomonadales;f__Pyrinomonadaceae;g__RB41;s__metagenome
OTU2164	58	50	55	0.000820621	k__Bacteria;p__Gemmatimonadetes;c__Gemmatimonadetes;o__Gemmatimonadales;f__Gemmatimonadaceae;g__uncultured
OTU1022	72	42	48	0.000815587	k__Bacteria;p__Gemmatimonadetes;c__Gemmatimonadetes;o__Gemmatimonadales;f__Gemmatimonadaceae;g__uncultured
OTU1781	48	60	55	0.000820621	k__Bacteria;p__Bacteroidetes;c__Bacteroidia;o__Chitinophagales;f__Chitinophagaceae;g__Flavisolibacter
OTU449	45	48	67	0.000805518	k__Bacteria;p__Patescibacteria;c__Saccharimonadia;o__Saccharimonadales
OTU443	48	51	55	0.000775311	k__Archaea;p__Thaumarchaeota;c__Nitrososphaeria;o__Nitrososphaerales;f__Nitrososphaeraceae;g__Candidatus_Nitrocosmicus;s__Ambiguous_taxa
OTU875	43	58	58	0.000800483	k__Bacteria;p__Bacteroidetes;c__Bacteroidia;o__Cytophagales;f__Hymenobacteraceae;g__Hymenobacter
OTU584	51	60	46	0.000790414	k__Bacteria;p__Proteobacteria;c__Alphaproteobacteria;o__Rhizobiales;f__Xanthobacteraceae;g__Rhodoplanes
OTU1330	59	54	50	0.000820621	k__Bacteria;p__Latescibacteria;c__Ambiguous_taxa;o__Ambiguous_taxa;f__Ambiguous_taxa;g__Ambiguous_taxa;s__Ambiguous_taxa
OTU1047	52	60	48	0.000805518	k__Bacteria;p__Bacteroidetes;c__Bacteroidia;o__Sphingobacteriales
OTU1999	49	56	51	0.00078538	k__Bacteria;p__Proteobacteria;c__Gammaproteobacteria;o__Betaproteobacteriales;f__Nitrosomonadaceae;g__MND1
OTU211	78	36	42	0.00078538	k__Bacteria;p__Acidobacteria;c__Subgroup_6
OTU1841	53	49	54	0.00078538	k__Bacteria;p__Bacteroidetes;c__Bacteroidia;o__Chitinophagales;f__Chitinophagaceae
OTU1034	54	55	48	0.000790414	k__Bacteria;p__Acidobacteria;c__Subgroup_6
OTU10	38	60	56	0.000775311	k__Bacteria;p__Proteobacteria;c__Gammaproteobacteria;o__Betaproteobacteriales;f__Burkholderiaceae;g__Ramlibacter
OTU70	48	52	57	0.000790414	k__Bacteria;p__Proteobacteria;c__Alphaproteobacteria;o__Rhizobiales;f__Rhizobiaceae;g__Allorhizobium-Neorhizobium-Pararhizobium-Rhizobium
OTU1442	49	49	52	0.000755173	k__Bacteria;p__Acidobacteria;c__Holophagae;o__Subgroup_7
OTU317	47	51	55	0.000770276	k__Bacteria;p__Proteobacteria;c__Alphaproteobacteria;o__Rhodobacterales;f__Rhodobacteraceae;g__Rubellimicrobium
OTU1840	81	43	29	0.000770276	k__Bacteria;p__Proteobacteria;c__Gammaproteobacteria;o__Betaproteobacteriales;f__SC-I-84
OTU223	63	55	38	0.00078538	k__Bacteria;p__Acidobacteria;c__Subgroup_6
OTU529	51	49	51	0.000760207	k__Bacteria;p__Actinobacteria;c__Acidimicrobiia;o__Microtrichales;f__Ilumatobacteraceae;g__uncultured;s__uncultured_Actinomycetales_bacterium
OTU494	37	47	71	0.000780345	k__Bacteria;p__Actinobacteria;c__Acidimicrobiia
OTU1660	52	46	53	0.000760207	k__Bacteria;p__Bacteroidetes;c__Bacteroidia;o__Chitinophagales;f__Chitinophagaceae;g__Terrimonas
OTU985	36	62	48	0.000735035	k__Bacteria;p__Proteobacteria;c__Alphaproteobacteria;o__Rhizobiales;f__Xanthobacteraceae
OTU1209	59	46	43	0.000745104	k__Bacteria;p__Acidobacteria;c__Holophagae;o__Subgroup_7
OTU2861	53	50	45	0.000745104	k__Bacteria;p__Acidobacteria;c__Subgroup_6;o__uncultured_Acidobacteriales_bacterium;f__uncultured_Acidobacteriales_bacterium;g__uncultured_Acidobacteriales_bacterium;s__uncultured_Acidobacteriales_bacterium
OTU304	51	62	39	0.000765242	k__Bacteria;p__Proteobacteria;c__Deltaproteobacteria;o__Myxococcales;f__bacteriap25
OTU3035	34	60	60	0.000775311	k__Bacteria;p__Proteobacteria;c__Alphaproteobacteria;o__Rhizobiales;f__Beijerinckiaceae;g__Microvirga
OTU1362	71	40	38	0.000750138	k__Bacteria;p__Acidobacteria;c__Blastocatellia__[Subgroup_4];o__Pyrinomonadales;f__Pyrinomonadaceae;g__RB41
OTU248	49	50	51	0.000755173	k__Bacteria;p__Actinobacteria;c__Actinobacteria;o__Propionibacteriales;f__Nocardioidaceae;g__Kribbella;s__Ambiguous_taxa
OTU1177	45	46	61	0.000765242	k__Bacteria;p__Proteobacteria;c__Gammaproteobacteria;o__Betaproteobacteriales;f__Burkholderiaceae;g__Ramlibacter
OTU131	65	46	45	0.00078538	k__Bacteria;p__Bacteroidetes;c__Bacteroidia;o__Cytophagales;f__Microscillaceae;g__Ohtaekwangia;s__uncultured_bacterium
OTU914	58	33	52	0.000719932	k__Bacteria;p__Actinobacteria;c__Actinobacteria;o__Streptomycetales;f__Streptomycetaceae;g__Streptomyces
OTU185	44	63	42	0.000750138	k__Bacteria;p__Proteobacteria;c__Deltaproteobacteria;o__Myxococcales
OTU343	43	61	46	0.000755173	k__Bacteria;p__Proteobacteria;c__Alphaproteobacteria;o__Rhizobiales;f__Devosiaceae
OTU3094	26	73	54	0.000770276	k__Bacteria;p__Actinobacteria;c__Acidimicrobiia;o__Microtrichales;f__Ilumatobacteraceae;g__uncultured;s__Ambiguous_taxa
OTU279	59	41	49	0.000750138	k__Bacteria;p__Acidobacteria;c__Holophagae;o__Subgroup_7
OTU557	52	37	60	0.000750138	k__Bacteria;p__Bacteroidetes;c__Bacteroidia;o__Cytophagales;f__Cytophagaceae;g__Rhodocytophaga;s__uncultured_Rhodocytophaga_sp.
OTU251	53	45	47	0.000730001	k__Bacteria;p__Bacteroidetes;c__Bacteroidia;o__Chitinophagales;f__Chitinophagaceae;g__uncultured;s__uncultured_soil_bacterium
OTU1742	64	39	44	0.000740069	k__Bacteria;p__Acidobacteria;c__Subgroup_6
OTU312	50	38	56	0.000724966	k__Bacteria;p__Actinobacteria;c__Acidimicrobiia;o__Actinomarinales;f__uncultured
OTU554	40	60	47	0.000740069	k__Bacteria;p__Proteobacteria;c__Alphaproteobacteria;o__Rhizobiales;f__Rhizobiales_Incertae_Sedis;g__Nordella;s__Ambiguous_taxa
OTU241	53	40	53	0.000735035	k__Bacteria;p__Acidobacteria;c__Blastocatellia__[Subgroup_4];o__Blastocatellales;f__Blastocatellaceae;g__Aridibacter;s__uncultured_bacterium
OTU450	28	64	52	0.000724966	k__Bacteria;p__Proteobacteria;c__Alphaproteobacteria;o__Rhizobiales;f__Rhizobiaceae;g__Phyllobacterium
OTU2747	44	39	59	0.000714897	k__Bacteria;p__Proteobacteria;c__Alphaproteobacteria;o__Sphingomonadales;f__Sphingomonadaceae;g__Sphingomonas
OTU329	64	47	32	0.000719932	k__Bacteria;p__Proteobacteria;c__Alphaproteobacteria;o__Dongiales;f__Dongiaceae;g__Dongia
OTU377	45	52	49	0.000735035	k__Bacteria;p__Acidobacteria;c__Subgroup_6
OTU711	51	46	50	0.000740069	k__Bacteria;p__Bacteroidetes;c__Bacteroidia;o__Chitinophagales;f__Chitinophagaceae
OTU71	52	41	49	0.000714897	k__Bacteria;p__Proteobacteria;c__Deltaproteobacteria;o__Myxococcales;f__Archangiaceae
OTU674	58	45	38	0.000709863	k__Bacteria;p__Acidobacteria;c__Subgroup_6
OTU864	63	35	40	0.000694759	k__Bacteria;p__Acidobacteria;c__Subgroup_6
OTU1324	60	43	39	0.000714897	k__Bacteria;p__Acidobacteria;c__Subgroup_6
OTU1010	42	50	47	0.000699794	k__Bacteria;p__Bacteroidetes;c__Bacteroidia;o__Cytophagales;f__Hymenobacteraceae;g__Adhaeribacter;s__Ambiguous_taxa
OTU171	51	58	29	0.000694759	k__Bacteria;p__Actinobacteria;c__Actinobacteria;o__Pseudonocardiales;f__Pseudonocardiaceae;g__Crossiella
OTU523	45	42	51	0.000694759	k__Bacteria;p__Acidobacteria;c__Subgroup_6
OTU455	43	48	51	0.000714897	k__Bacteria;p__Proteobacteria;c__Alphaproteobacteria;o__Rhizobiales;f__Rhizobiaceae;g__Mesorhizobium
OTU515	42	44	58	0.000724966	k__Bacteria;p__Chloroflexi;c__Chloroflexia;o__Thermomicrobiales;f__JG30-KF-CM45;g__uncultured_bacterium;s__uncultured_bacterium
OTU256	33	60	48	0.000709863	k__Bacteria;p__Firmicutes;c__Bacilli;o__Bacillales;f__Bacillaceae;g__Bacillus
OTU1038	42	41	55	0.000694759	k__Bacteria;p__Firmicutes;c__Bacilli;o__Bacillales;f__Bacillaceae;g__Bacillus
OTU38	57	42	39	0.000694759	k__Bacteria;p__Acidobacteria;c__Acidobacteriia;o__Solibacterales;f__Solibacteraceae__[Subgroup_3];g__Bryobacter
OTU975	61	34	47	0.000714897	k__Bacteria;p__Acidobacteria;c__Subgroup_6;o__uncultured_Holophaga_sp.;f__uncultured_Holophaga_sp.;g__uncultured_Holophaga_sp.;s__uncultured_Holophaga_sp.
OTU1064	31	53	52	0.00068469	k__Bacteria;p__Actinobacteria;c__Actinobacteria;o__Frankiales;f__Nakamurellaceae;g__Nakamurella;s__Ambiguous_taxa
OTU1591	47	48	39	0.000674621	k__Bacteria;p__Bacteroidetes;c__Bacteroidia;o__Chitinophagales;f__Chitinophagaceae;g__uncultured
OTU1661	25	46	70	0.000709863	k__Bacteria;p__Proteobacteria;c__Alphaproteobacteria;o__Rhizobiales;f__Beijerinckiaceae;g__uncultured;s__uncultured_bacterium
OTU1688	70	34	35	0.000699794	k__Bacteria;p__Gemmatimonadetes;c__Gemmatimonadetes;o__Gemmatimonadales;f__Gemmatimonadaceae;g__Gemmatimonas
OTU2012	57	51	27	0.000679656	k__Bacteria;p__Proteobacteria;c__Gammaproteobacteria;o__Gammaproteobacteria_Incertae_Sedis;f__Unknown_Family;g__Acidibacter;s__uncultured_proteobacterium
OTU779	56	27	53	0.00068469	k__Bacteria;p__Proteobacteria;c__Alphaproteobacteria;o__Sphingomonadales;f__Sphingomonadaceae
OTU190	46	49	40	0.000679656	k__Bacteria;p__Acidobacteria;c__Blastocatellia__[Subgroup_4];o__Blastocatellales;f__Blastocatellaceae;g__JGI_0001001-H03
OTU2045	42	46	47	0.000679656	k__Bacteria;p__Patescibacteria;c__Saccharimonadia;o__Saccharimonadales
OTU2537	50	49	32	0.000659518	k__Bacteria;p__Acidobacteria;c__Subgroup_6;o__uncultured_Acidobacterium_sp.;f__uncultured_Acidobacterium_sp.;g__uncultured_Acidobacterium_sp.;s__uncultured_Acidobacterium_sp.
OTU2800	51	38	46	0.000679656	k__Bacteria;p__Proteobacteria;c__Gammaproteobacteria;o__Betaproteobacteriales;f__Nitrosomonadaceae;g__Ellin6067;s__uncultured_bacterium
OTU238	51	46	37	0.000674621	k__Bacteria;p__Acidobacteria;c__Blastocatellia__[Subgroup_4];o__Blastocatellales;f__Blastocatellaceae;g__Blastocatella;s__Ambiguous_taxa
OTU535	38	42	52	0.000664552	k__Bacteria;p__Bacteroidetes;c__Bacteroidia;o__Chitinophagales;f__Chitinophagaceae;g__Flavisolibacter;s__uncultured_Bacteroidetes_bacterium
OTU1561	71	25	37	0.000669587	k__Bacteria;p__Acidobacteria;c__Blastocatellia__[Subgroup_4];o__11-24
OTU202	61	31	44	0.00068469	k__Bacteria;p__Proteobacteria;c__Gammaproteobacteria;o__Betaproteobacteriales;f__TRA3-20
OTU831	40	40	57	0.000689725	k__Bacteria;p__Actinobacteria;c__Actinobacteria;o__Frankiales;f__uncultured
OTU136	49	46	35	0.000654483	k__Bacteria;p__Acidobacteria;c__Subgroup_6
OTU2397	49	42	41	0.000664552	k__Bacteria;p__Acidobacteria;c__Subgroup_6
OTU786	44	38	43	0.000629311	k__Bacteria;p__Proteobacteria;c__Gammaproteobacteria;o__Xanthomonadales;f__Xanthomonadaceae;g__Arenimonas
OTU637	28	52	51	0.000659518	k__Bacteria;p__Actinobacteria;c__Thermoleophilia;o__Solirubrobacterales;f__67-14;g__Ambiguous_taxa;s__Ambiguous_taxa
OTU362	54	42	38	0.000674621	k__Bacteria;p__Bacteroidetes;c__Bacteroidia;o__Cytophagales;f__Hymenobacteraceae;g__Adhaeribacter;s__uncultured_soil_bacterium
OTU124	43	48	39	0.000654483	k__Bacteria;p__Bacteroidetes;c__Bacteroidia;o__Chitinophagales;f__Chitinophagaceae;g__Ferruginibacter
OTU816	28	57	50	0.000679656	k__Bacteria;p__Chloroflexi;c__Chloroflexia;o__Chloroflexales;f__Roseiflexaceae;g__uncultured
OTU1820	58	43	31	0.000664552	k__Bacteria;p__Acidobacteria;c__Subgroup_5;o__metagenome;f__metagenome;g__metagenome;s__metagenome
OTU1329	49	44	35	0.000644414	k__Bacteria;p__Bacteroidetes;c__Bacteroidia;o__Chitinophagales;f__Chitinophagaceae;g__Flavisolibacter;s__uncultured_soil_bacterium
OTU1157	57	40	33	0.000654483	k__Bacteria;p__Acidobacteria;c__Subgroup_6;o__uncultured_Acidobacteria_bacterium;f__uncultured_Acidobacteria_bacterium;g__uncultured_Acidobacteria_bacterium;s__uncultured_Acidobacteria_bacterium
OTU650	41	42	50	0.000669587	k__Bacteria;p__Proteobacteria;c__Alphaproteobacteria;o__Sphingomonadales;f__Sphingomonadaceae;g__Sphingomonas
OTU297	33	60	36	0.000649449	k__Bacteria;p__Acidobacteria;c__Thermoanaerobaculia;o__Thermoanaerobaculales;f__Thermoanaerobaculaceae;g__Subgroup_10
OTU72	43	47	35	0.000629311	k__Bacteria;p__Acidobacteria;c__Blastocatellia__[Subgroup_4];o__11-24
OTU785	55	37	37	0.000649449	k__Bacteria;p__Acidobacteria;c__Subgroup_6
OTU1647	35	50	43	0.000644414	k__Bacteria;p__Actinobacteria;c__Actinobacteria;o__Micrococcales;f__Micrococcaceae;g__Paenarthrobacter
OTU11	56	36	42	0.000674621	k__Bacteria;p__Proteobacteria;c__Gammaproteobacteria;o__PLTA13
OTU391	38	36	52	0.000634345	k__Bacteria;p__Gemmatimonadetes;c__S0134_terrestrial_group
OTU927	43	42	38	0.000619242	k__Bacteria;p__Acidobacteria;c__Blastocatellia__[Subgroup_4];o__Blastocatellales;f__Blastocatellaceae;g__Blastocatella
OTU84	40	41	44	0.000629311	k__Bacteria;p__Proteobacteria;c__Alphaproteobacteria;o__Reyranellales;f__Reyranellaceae;g__Reyranella
OTU339	25	39	61	0.000629311	k__Bacteria;p__Chloroflexi;c__Chloroflexia;o__Chloroflexales;f__Roseiflexaceae;g__uncultured
OTU973	56	40	31	0.00063938	k__Bacteria;p__Acidobacteria;c__Subgroup_6
OTU1127	44	28	41	0.000568897	k__Bacteria;p__Bacteroidetes;c__Bacteroidia;o__Cytophagales;f__Microscillaceae;g__Ohtaekwangia;s__uncultured_bacterium
OTU214	50	42	30	0.000614207	k__Bacteria;p__Patescibacteria;c__Saccharimonadia;o__Saccharimonadales
OTU480	59	35	32	0.000634345	k__Bacteria;p__Acidobacteria;c__Subgroup_6
OTU1551	44	30	53	0.00063938	k__Bacteria;p__Bacteroidetes;c__Bacteroidia;o__Sphingobacteriales;f__env.OPS_17;g__uncultured_bacterium;s__uncultured_bacterium
OTU355	25	45	58	0.000644414	k__Bacteria;p__Proteobacteria;c__Deltaproteobacteria;o__Bdellovibrionales;f__Bacteriovoracaceae;g__Peredibacter
OTU501	33	40	49	0.000614207	k__Bacteria;p__Bacteroidetes;c__Bacteroidia;o__Cytophagales;f__Hymenobacteraceae;g__Adhaeribacter;s__uncultured_bacterium
OTU49	34	45	44	0.000619242	k__Bacteria;p__Proteobacteria;c__Alphaproteobacteria;o__Rhizobiales;f__Xanthobacteraceae;g__uncultured
OTU1277	34	38	52	0.000624276	k__Bacteria;p__Actinobacteria;c__Thermoleophilia;o__Solirubrobacterales;f__67-14
OTU1255	43	36	42	0.000609173	k__Bacteria;p__Actinobacteria;c__0319-7L14
OTU2354	37	41	40	0.000594069	k__Bacteria;p__Acidobacteria;c__Subgroup_6
OTU699	41	27	52	0.000604138	k__Bacteria;p__Proteobacteria;c__Alphaproteobacteria;o__Sphingomonadales;f__Sphingomonadaceae;g__Altererythrobacter
OTU519	24	45	50	0.000599104	k__Bacteria;p__Bacteroidetes;c__Bacteroidia;o__Chitinophagales;f__Chitinophagaceae;g__Ferruginibacter
OTU867	29	26	62	0.000589035	k__Bacteria;p__Actinobacteria;c__Acidimicrobiia;o__Microtrichales;f__Iamiaceae;g__Iamia
OTU692	32	46	43	0.000609173	k__Bacteria;p__Chloroflexi;c__Chloroflexia;o__Chloroflexales;f__Roseiflexaceae;g__uncultured;s__Ambiguous_taxa
OTU725	31	35	54	0.000604138	k__Bacteria;p__Actinobacteria;c__Thermoleophilia;o__Solirubrobacterales;f__Solirubrobacteraceae;g__Solirubrobacter;s__Ambiguous_taxa
OTU772	42	37	40	0.000599104	k__Bacteria;p__Bacteroidetes;c__Bacteroidia;o__Chitinophagales;f__Chitinophagaceae;g__Segetibacter
OTU984	46	30	42	0.000594069	k__Bacteria;p__Actinobacteria;c__Actinobacteria;o__Micromonosporales;f__Micromonosporaceae;g__uncultured
OTU1021	19	47	53	0.000599104	k__Bacteria;p__Actinobacteria;c__Actinobacteria;o__Propionibacteriales;f__Nocardioidaceae
OTU1697	53	39	29	0.000609173	k__Bacteria;p__Acidobacteria;c__Acidobacteriia;o__Solibacterales;f__Solibacteraceae__[Subgroup_3];g__Bryobacter
OTU2818	36	42	45	0.000619242	k__Bacteria;p__Bacteroidetes;c__Bacteroidia;o__Chitinophagales;f__Chitinophagaceae;g__uncultured;s__uncultured_Flavisolibacter_sp.
OTU2660	27	49	43	0.000599104	k__Bacteria;p__Bacteroidetes;c__Bacteroidia;o__Cytophagales;f__Hymenobacteraceae;g__Hymenobacter;s__metagenome
OTU1601	34	43	36	0.000568897	k__Bacteria;p__Bacteroidetes;c__Bacteroidia;o__Chitinophagales;f__Chitinophagaceae;g__Flavisolibacter
OTU216	40	35	45	0.000604138	k__Bacteria;p__Chloroflexi;c__TK10
OTU2748	30	43	41	0.000573931	k__Bacteria;p__Bacteroidetes;c__Bacteroidia;o__Cytophagales;f__Hymenobacteraceae;g__Adhaeribacter;s__uncultured_Hymenobacter_group_bacterium
OTU1113	30	48	37	0.000578966	k__Bacteria;p__Nitrospirae;c__Nitrospira;o__Nitrospirales;f__Nitrospiraceae;g__Nitrospira
OTU247	33	39	46	0.000594069	k__Bacteria;p__Proteobacteria;c__Gammaproteobacteria;o__Betaproteobacteriales;f__Burkholderiaceae;g__Methylibium;s__uncultured_bacterium
OTU1417	25	51	39	0.000578966	k__Bacteria;p__Patescibacteria;c__Saccharimonadia;o__Saccharimonadales
OTU469	37	41	40	0.000594069	k__Bacteria;p__Acidobacteria;c__Blastocatellia__[Subgroup_4];o__Blastocatellales;f__Blastocatellaceae;g__Blastocatella
OTU15	73	4	39	0.000584	k__Bacteria;p__Cyanobacteria;c__Oxyphotobacteria;o__Nostocales;f__Phormidiaceae;g__Tychonema_CCAP_1459-11B;s__Ambiguous_taxa
OTU2497	29	38	40	0.00053869	k__Bacteria;p__Proteobacteria;c__Gammaproteobacteria;o__Betaproteobacteriales;f__Burkholderiaceae
OTU506	51	30	35	0.000584	k__Bacteria;p__Chloroflexi;c__Anaerolineae;o__SBR1031;f__A4b;g__uncultured_Caldilineales_bacterium;s__uncultured_Caldilineales_bacterium
OTU153	33	52	26	0.000558828	k__Bacteria;p__Proteobacteria;c__Alphaproteobacteria;o__Rhizobiales;f__Xanthobacteraceae;g__Pseudorhodoplanes
OTU1382	37	33	45	0.000578966	k__Bacteria;p__Proteobacteria;c__Gammaproteobacteria;o__Betaproteobacteriales;f__Burkholderiaceae;g__Massilia
OTU1258	36	37	41	0.000573931	k__Bacteria;p__Chloroflexi;c__Anaerolineae;o__Anaerolineales;f__Anaerolineaceae;g__UTCFX1
OTU1251	39	36	38	0.000568897	k__Bacteria;p__Bacteroidetes;c__Bacteroidia;o__Chitinophagales;f__Saprospiraceae;g__uncultured;s__uncultured_Haliscomenobacter_sp.
OTU2920	33	51	31	0.000578966	k__Bacteria;p__Actinobacteria;c__Actinobacteria;o__Micrococcales;f__Micrococcaceae;g__Paenarthrobacter
OTU414	38	35	34	0.00053869	k__Bacteria;p__Proteobacteria;c__Alphaproteobacteria;o__Sphingomonadales;f__Sphingomonadaceae;g__Sphingomonas
OTU169	40	39	33	0.000563862	k__Bacteria;p__Gemmatimonadetes;c__Gemmatimonadetes;o__Gemmatimonadales;f__Gemmatimonadaceae;g__uncultured
OTU1525	20	51	40	0.000558828	k__Bacteria;p__Proteobacteria;c__Alphaproteobacteria;o__Rhizobiales;f__Rhizobiaceae;g__Mesorhizobium
OTU742	40	36	37	0.000568897	k__Bacteria;p__Patescibacteria;c__Saccharimonadia;o__Saccharimonadales
OTU1421	34	41	35	0.000553793	k__Bacteria;p__Proteobacteria;c__Alphaproteobacteria;o__Sphingomonadales;f__Sphingomonadaceae;g__Sphingomonas
OTU26	40	44	28	0.000563862	k__Bacteria;p__Bacteroidetes;c__Bacteroidia;o__Chitinophagales;f__Chitinophagaceae;g__Flavitalea;s__uncultured_Chitinophagaceae_bacterium
OTU608	37	40	34	0.000558828	k__Bacteria;p__Gemmatimonadetes;c__S0134_terrestrial_group
OTU1832	50	32	31	0.000568897	k__Bacteria;p__Proteobacteria;c__Gammaproteobacteria;o__Betaproteobacteriales;f__Burkholderiaceae;g__Massilia
OTU1751	34	39	38	0.000558828	k__Bacteria;p__Bacteroidetes;c__Bacteroidia;o__Chitinophagales;f__Chitinophagaceae;g__Flavisolibacter;s__Ambiguous_taxa
OTU1265	43	39	29	0.000558828	k__Bacteria;p__Acidobacteria;c__Subgroup_6
OTU43	51	29	33	0.000568897	k__Bacteria;p__Acidobacteria;c__Holophagae;o__Subgroup_7
OTU230	35	34	41	0.000553793	k__Bacteria;p__Bacteroidetes;c__Bacteroidia;o__Sphingobacteriales;f__Sphingobacteriaceae;g__Pedobacter
OTU1004	45	31	31	0.00053869	k__Bacteria;p__Bacteroidetes;c__Bacteroidia;o__Cytophagales;f__Hymenobacteraceae;g__Adhaeribacter
OTU1072	30	46	37	0.000568897	k__Bacteria;p__Acidobacteria;c__Blastocatellia__[Subgroup_4];o__Pyrinomonadales;f__Pyrinomonadaceae;g__RB41
OTU1296	39	27	47	0.000568897	k__Bacteria;p__Actinobacteria;c__Thermoleophilia;o__Gaiellales;f__Gaiellaceae;g__Gaiella
OTU1715	33	30	42	0.000528621	k__Bacteria;p__Proteobacteria;c__Alphaproteobacteria;o__Sphingomonadales;f__Sphingomonadaceae;g__Sphingomonas
OTU1075	53	30	24	0.00053869	k__Bacteria;p__Acidobacteria;c__Subgroup_6;o__uncultivated_soil_bacterium_clone_C028;f__uncultivated_soil_bacterium_clone_C028;g__uncultivated_soil_bacterium_clone_C028;s__uncultivated_soil_bacterium_clone_C028
OTU517	43	30	35	0.000543725	k__Bacteria;p__Gemmatimonadetes;c__Gemmatimonadetes;o__Gemmatimonadales;f__Gemmatimonadaceae;g__Gemmatimonas
OTU1643	27	35	47	0.000548759	k__Bacteria;p__Chloroflexi;c__KD4-96
OTU1128	27	48	39	0.000573931	k__Bacteria;p__Proteobacteria;c__Gammaproteobacteria;o__Legionellales;f__Legionellaceae;g__Legionella
OTU123	39	40	25	0.000523587	k__Bacteria;p__Acidobacteria;c__Subgroup_6
OTU345	33	35	39	0.00053869	k__Bacteria;p__Proteobacteria;c__Gammaproteobacteria;o__Betaproteobacteriales;f__Burkholderiaceae;g__Massilia
OTU2620	29	36	44	0.000548759	k__Bacteria;p__Proteobacteria;c__Gammaproteobacteria;o__Xanthomonadales;f__Xanthomonadaceae;g__Lysobacter;s__Ambiguous_taxa
OTU1756	37	42	25	0.000523587	k__Bacteria;p__Bacteroidetes;c__Bacteroidia;o__Flavobacteriales;f__Flavobacteriaceae;g__Flavobacterium
OTU282	46	37	28	0.000558828	k__Bacteria;p__Proteobacteria;c__Gammaproteobacteria;o__Betaproteobacteriales;f__TRA3-20;g__uncultured_beta_proteobacterium;s__uncultured_beta_proteobacterium
OTU505	42	30	37	0.000548759	k__Bacteria;p__Acidobacteria;c__Subgroup_6
OTU807	42	40	29	0.000558828	k__Bacteria;p__Patescibacteria;c__Saccharimonadia;o__Saccharimonadales;f__uncultured_gamma_proteobacterium;g__uncultured_gamma_proteobacterium;s__uncultured_gamma_proteobacterium
OTU361	29	41	36	0.000533656	k__Bacteria;p__Patescibacteria;c__Saccharimonadia;o__Saccharimonadales;f__uncultured_gamma_proteobacterium;g__uncultured_gamma_proteobacterium;s__uncultured_gamma_proteobacterium
OTU341	38	29	42	0.000548759	k__Bacteria;p__Bacteroidetes;c__Ignavibacteria;o__OPB56
OTU240	22	31	48	0.000508483	k__Bacteria;p__Chloroflexi;c__Gitt-GS-136
OTU489	49	25	29	0.000518552	k__Bacteria;p__Proteobacteria;c__Gammaproteobacteria;o__Cellvibrionales;f__Cellvibrionaceae;g__Cellvibrio
OTU22	20	45	43	0.000543725	k__Bacteria;p__Proteobacteria;c__Alphaproteobacteria;o__Rhodobacterales;f__Rhodobacteraceae;g__Paracoccus
OTU897	43	21	42	0.000533656	k__Bacteria;p__Chloroflexi;c__Anaerolineae;o__RBG-13-54-9
OTU3102	42	35	28	0.000528621	k__Bacteria;p__Acidobacteria;c__Acidobacteriia;o__Solibacterales;f__Solibacteraceae__[Subgroup_3];g__Bryobacter
OTU1837	35	30	36	0.000508483	k__Bacteria;p__Proteobacteria;c__Alphaproteobacteria;o__Sphingomonadales;f__Sphingomonadaceae;g__Novosphingobium;s__uncultured_Sphingomonadaceae_bacterium
OTU2903	39	27	34	0.000503449	k__Bacteria;p__Bacteroidetes;c__Ignavibacteria;o__OPB56;f__uncultured_bacterium_#0319-6E22;g__uncultured_bacterium_#0319-6E22;s__uncultured_bacterium_#0319-6E22
OTU456	33	34	37	0.000523587	k__Bacteria;p__Acidobacteria;c__Subgroup_6;o__Unknown_Order;f__Unknown_Family;g__Vicinamibacter;s__Ambiguous_taxa
OTU1318	23	40	38	0.000508483	k__Bacteria;p__Bacteroidetes;c__Bacteroidia;o__Chitinophagales;f__Chitinophagaceae;g__Segetibacter
OTU50	24	42	38	0.000523587	k__Bacteria;p__Actinobacteria;c__Actinobacteria;o__Pseudonocardiales;f__Pseudonocardiaceae;g__Pseudonocardia
OTU1925	25	45	34	0.000523587	k__Bacteria;p__Patescibacteria;c__Saccharimonadia;o__Saccharimonadales
OTU2245	42	42	19	0.000518552	k__Bacteria;p__Bacteroidetes;c__Bacteroidia;o__Cytophagales;f__Microscillaceae;g__uncultured
OTU1901	30	53	24	0.00053869	k__Bacteria;p__Bacteroidetes;c__Bacteroidia;o__Chitinophagales;f__Chitinophagaceae;g__Segetibacter;s__uncultured_bacterium
OTU1509	36	32	37	0.000528621	k__Bacteria;p__Bacteroidetes;c__Bacteroidia;o__Chitinophagales;f__Chitinophagaceae;g__Flavisolibacter
OTU924	31	40	31	0.000513518	k__Bacteria;p__Firmicutes;c__Bacilli;o__Bacillales;f__Bacillaceae;g__Bacillus;s__Bacillus_drentensis
OTU1512	29	32	41	0.000513518	k__Bacteria;p__Actinobacteria;c__Thermoleophilia;o__Solirubrobacterales;f__Solirubrobacteraceae;g__Solirubrobacter;s__Ambiguous_taxa
OTU387	29	38	38	0.000528621	k__Bacteria;p__Chloroflexi;c__Chloroflexia;o__Chloroflexales;f__Roseiflexaceae;g__uncultured;s__uncultured_bacterium
OTU2585	32	27	48	0.00053869	k__Bacteria;p__Actinobacteria;c__Actinobacteria;o__Propionibacteriales;f__Propionibacteriaceae;g__Microlunatus
OTU2042	32	27	42	0.000508483	k__Bacteria;p__Actinobacteria;c__Actinobacteria;o__Frankiales;f__uncultured;g__uncultured_actinobacterium;s__uncultured_actinobacterium
OTU502	35	37	35	0.00053869	k__Bacteria;p__Proteobacteria;c__Deltaproteobacteria
OTU1842	41	33	29	0.000518552	k__Bacteria;p__Proteobacteria;c__Gammaproteobacteria;o__Betaproteobacteriales;f__TRA3-20
OTU1730	38	32	34	0.000523587	k__Bacteria;p__Proteobacteria;c__Alphaproteobacteria;o__Sphingomonadales;f__Sphingomonadaceae;g__Sphingobium
OTU492	29	28	47	0.000523587	k__Bacteria;p__Chloroflexi;c__KD4-96;o__Ambiguous_taxa;f__Ambiguous_taxa;g__Ambiguous_taxa;s__Ambiguous_taxa
OTU289	22	36	43	0.000508483	k__Bacteria;p__Actinobacteria;c__Thermoleophilia;o__Solirubrobacterales;f__Solirubrobacteraceae;g__Solirubrobacter;s__uncultured_bacterium
OTU309	18	35	43	0.000483311	k__Bacteria;p__Actinobacteria;c__Acidimicrobiia
OTU664	29	35	37	0.000508483	k__Bacteria;p__Bacteroidetes;c__Bacteroidia;o__Chitinophagales;f__Chitinophagaceae;g__Ferruginibacter
OTU224	42	25	37	0.000523587	k__Bacteria;p__Gemmatimonadetes;c__S0134_terrestrial_group
OTU206	33	37	31	0.000508483	k__Bacteria;p__Gemmatimonadetes;c__Gemmatimonadetes;o__Gemmatimonadales;f__Gemmatimonadaceae;g__uncultured
OTU2929	33	31	37	0.000508483	k__Bacteria;p__Bacteroidetes;c__Bacteroidia;o__Cytophagales;f__Microscillaceae
OTU2483	43	38	24	0.000528621	k__Bacteria;p__Gemmatimonadetes;c__Gemmatimonadetes;o__Gemmatimonadales;f__Gemmatimonadaceae;g__uncultured
OTU736	38	24	35	0.000488345	k__Bacteria;p__Verrucomicrobia;c__Verrucomicrobiae;o__Chthoniobacterales;f__Chthoniobacteraceae;g__Candidatus_Udaeobacter
OTU1291	34	33	31	0.00049338	k__Bacteria;p__Acidobacteria;c__Blastocatellia__[Subgroup_4];o__Blastocatellales;f__Blastocatellaceae
OTU2111	50	21	31	0.000513518	k__Bacteria;p__Acidobacteria;c__Subgroup_6
OTU209	38	35	27	0.000503449	k__Bacteria;p__Bacteroidetes;c__Bacteroidia;o__Chitinophagales;f__uncultured
OTU1504	43	26	31	0.000503449	k__Bacteria;p__Proteobacteria;c__Gammaproteobacteria;o__Betaproteobacteriales;f__SC-I-84
OTU134	39	34	27	0.000503449	k__Bacteria;p__Proteobacteria;c__Gammaproteobacteria;o__Betaproteobacteriales;f__SC-I-84
OTU929	25	51	23	0.000498414	k__Bacteria;p__Proteobacteria;c__Gammaproteobacteria;o__Oceanospirillales;f__Pseudohongiellaceae;g__BIyi10
OTU588	36	27	35	0.00049338	k__Bacteria;p__Acidobacteria;c__Blastocatellia__[Subgroup_4];o__Blastocatellales;f__Blastocatellaceae;g__Stenotrophobacter;s__uncultured_bacterium
OTU2538	41	30	33	0.000523587	k__Bacteria;p__Bacteroidetes;c__Bacteroidia;o__Cytophagales;f__Hymenobacteraceae;g__Adhaeribacter
OTU717	40	41	20	0.000508483	k__Bacteria;p__Gemmatimonadetes;c__Gemmatimonadetes;o__Gemmatimonadales;f__Gemmatimonadaceae
OTU386	27	40	29	0.000483311	k__Bacteria;p__Patescibacteria;c__Saccharimonadia;o__Saccharimonadales;f__Saccharimonadaceae;g__uncultured_bacterium;s__uncultured_bacterium
OTU1311	19	32	50	0.000508483	k__Bacteria;p__Actinobacteria;c__Actinobacteria;o__Streptomycetales;f__Streptomycetaceae;g__E1B-B3-114;s__uncultured_actinobacterium
OTU356	35	27	37	0.000498414	k__Bacteria;p__Gemmatimonadetes;c__S0134_terrestrial_group;o__uncultured_soil_bacterium;f__uncultured_soil_bacterium;g__uncultured_soil_bacterium;s__uncultured_soil_bacterium
OTU363	26	46	24	0.000483311	k__Bacteria;p__Acidobacteria;c__Subgroup_6;o__uncultured_Acidobacteriaceae_bacterium;f__uncultured_Acidobacteriaceae_bacterium;g__uncultured_Acidobacteriaceae_bacterium;s__uncultured_Acidobacteriaceae_bacterium
OTU129	37	32	29	0.00049338	k__Bacteria;p__Gemmatimonadetes;c__Gemmatimonadetes;o__Gemmatimonadales;f__Gemmatimonadaceae;g__uncultured
OTU2324	30	39	32	0.000508483	k__Bacteria;p__Acidobacteria;c__Subgroup_6
OTU1208	45	31	21	0.000488345	k__Bacteria;p__Acidobacteria;c__Holophagae;o__Subgroup_7
OTU1186	31	32	35	0.00049338	k__Bacteria;p__Acidobacteria;c__Holophagae;o__Subgroup_7
OTU178	31	27	39	0.000488345	k__Bacteria;p__Actinobacteria;c__Thermoleophilia;o__Solirubrobacterales;f__67-14
OTU543	35	38	28	0.000508483	k__Bacteria;p__Acidobacteria;c__Subgroup_6
OTU564	25	32	39	0.000483311	k__Bacteria;p__Actinobacteria;c__Actinobacteria;o__Propionibacteriales;f__Nocardioidaceae;g__Nocardioides
OTU269	32	35	31	0.00049338	k__Bacteria;p__Acidobacteria;c__Holophagae;o__Subgroup_7
OTU1183	22	31	41	0.000473242	k__Bacteria;p__Actinobacteria;c__Actinobacteria;o__Propionibacteriales;f__Nocardioidaceae;g__Nocardioides
OTU1483	34	25	34	0.000468207	k__Bacteria;p__Actinobacteria;c__0319-7L14
OTU686	35	33	29	0.000488345	k__Bacteria;p__Acidobacteria;c__Subgroup_6
OTU9	33	28	34	0.000478276	k__Bacteria;p__Proteobacteria;c__Gammaproteobacteria;o__Betaproteobacteriales;f__Burkholderiaceae
OTU886	27	45	23	0.000478276	k__Bacteria;p__Actinobacteria
OTU1006	32	30	26	0.000443035	k__Bacteria;p__Proteobacteria;c__Alphaproteobacteria;o__Rhizobiales;f__Rhodomicrobiaceae;g__Rhodomicrobium
OTU1306	29	39	27	0.000478276	k__Bacteria;p__Proteobacteria;c__Alphaproteobacteria;o__uncultured;f__uncultured_Acetobacteraceae_bacterium;g__uncultured_Acetobacteraceae_bacterium;s__uncultured_Acetobacteraceae_bacterium
OTU479	35	20	35	0.000453104	k__Bacteria;p__Acidobacteria;c__Subgroup_6;o__uncultured_Acidobacteriales_bacterium;f__uncultured_Acidobacteriales_bacterium;g__uncultured_Acidobacteriales_bacterium;s__uncultured_Acidobacteriales_bacterium
OTU720	34	26	25	0.000427931	k__Bacteria;p__Proteobacteria;c__Gammaproteobacteria;o__Betaproteobacteriales;f__Nitrosomonadaceae;g__Ellin6067
OTU1588	37	33	23	0.000468207	k__Bacteria;p__Chloroflexi;c__Anaerolineae;o__Ardenticatenales;f__uncultured;g__uncultured_Litorilinea_sp.;s__uncultured_Litorilinea_sp.
OTU280	37	31	25	0.000468207	k__Bacteria;p__Acidobacteria;c__Subgroup_25;o__uncultured_bacterium;f__uncultured_bacterium;g__uncultured_bacterium;s__uncultured_bacterium
OTU291	20	44	32	0.000483311	k__Bacteria;p__Actinobacteria;c__Thermoleophilia;o__Solirubrobacterales;f__Solirubrobacteraceae;g__Solirubrobacter;s__uncultured_bacterium
OTU1170	16	35	45	0.000483311	k__Bacteria;p__Proteobacteria;c__Alphaproteobacteria;o__Rhodobacterales;f__Rhodobacteraceae;g__Rubellimicrobium;s__uncultured_bacterium
OTU1133	33	36	23	0.000463173	k__Bacteria;p__Proteobacteria;c__Deltaproteobacteria;o__Myxococcales;f__bacteriap25
OTU1148	15	37	38	0.000453104	k__Bacteria;p__Actinobacteria;c__Actinobacteria;o__Propionibacteriales;f__Nocardioidaceae;g__Nocardioides
OTU1389	29	18	44	0.000458138	k__Bacteria;p__Acidobacteria;c__Blastocatellia__[Subgroup_4];o__11-24;f__Ambiguous_taxa;g__Ambiguous_taxa;s__Ambiguous_taxa
OTU1059	27	35	30	0.000463173	k__Bacteria;p__Acidobacteria;c__Subgroup_6
OTU528	35	24	34	0.000468207	k__Bacteria;p__Bacteroidetes;c__Bacteroidia;o__Cytophagales;f__Microscillaceae;g__Ohtaekwangia
OTU1269	28	34	28	0.000453104	k__Bacteria;p__Gemmatimonadetes;c__Gemmatimonadetes;o__Gemmatimonadales;f__Gemmatimonadaceae;g__uncultured;s__Gemmatimonadetes_bacterium_LX87
OTU1473	23	28	40	0.000458138	k__Bacteria;p__Bacteroidetes;c__Bacteroidia;o__Sphingobacteriales;f__env.OPS_17
OTU995	32	27	31	0.000453104	k__Bacteria;p__Proteobacteria;c__Gammaproteobacteria;o__Betaproteobacteriales;f__Nitrosomonadaceae;g__mle1-7;s__uncultured_bacterium
OTU1410	30	33	27	0.000453104	k__Bacteria;p__Nitrospirae;c__Nitrospira;o__Nitrospirales;f__Nitrospiraceae;g__Nitrospira
OTU835	34	23	33	0.000453104	k__Bacteria;p__Proteobacteria;c__Alphaproteobacteria;o__Sphingomonadales;f__Sphingomonadaceae;g__Sphingomonas
OTU388	28	32	32	0.000463173	k__Bacteria;p__Bacteroidetes;c__Bacteroidia;o__Chitinophagales;f__Chitinophagaceae;g__Flavisolibacter
OTU1771	40	27	23	0.000453104	k__Bacteria;p__Bacteroidetes;c__Bacteroidia;o__Chitinophagales;f__Chitinophagaceae;g__uncultured
OTU2426	22	33	34	0.000448069	k__Bacteria;p__Proteobacteria;c__Alphaproteobacteria;o__Sphingomonadales;f__Sphingomonadaceae
OTU1960	17	58	16	0.000458138	k__Bacteria;p__Acidobacteria;c__Blastocatellia__[Subgroup_4];o__Pyrinomonadales;f__Pyrinomonadaceae;g__RB41
OTU1225	29	30	28	0.000438	k__Bacteria;p__Bacteroidetes;c__Ignavibacteria;o__OPB56;f__uncultured_bacterium_#0319-6E22;g__uncultured_bacterium_#0319-6E22;s__uncultured_bacterium_#0319-6E22
OTU366	20	32	41	0.000468207	k__Bacteria;p__Actinobacteria;c__Actinobacteria;o__Frankiales;f__Geodermatophilaceae;g__Geodermatophilus
OTU1595	33	31	22	0.000432966	k__Bacteria;p__Chloroflexi;c__Anaerolineae;o__Ardenticatenales;f__uncultured;g__uncultured_Litorilinea_sp.;s__uncultured_Litorilinea_sp.
OTU568	24	21	46	0.000458138	k__Bacteria;p__Acidobacteria;c__Blastocatellia__[Subgroup_4];o__Blastocatellales;f__Blastocatellaceae
OTU217	21	28	33	0.000412828	k__Bacteria;p__Patescibacteria;c__Saccharimonadia;o__Saccharimonadales
OTU638	31	26	29	0.000432966	k__Bacteria;p__Acidobacteria;c__Subgroup_6
OTU226	37	32	21	0.000453104	k__Bacteria;p__Proteobacteria;c__Alphaproteobacteria;o__Rhizobiales;f__uncultured
OTU761	28	18	40	0.000432966	k__Bacteria;p__Acidobacteria;c__Holophagae;o__Subgroup_7
OTU850	25	32	32	0.000448069	k__Bacteria;p__Proteobacteria;c__Alphaproteobacteria;o__Rhizobiales;f__Xanthobacteraceae;g__Rhodoplanes
OTU1519	24	30	32	0.000432966	k__Bacteria;p__Proteobacteria;c__Gammaproteobacteria;o__Betaproteobacteriales;f__Burkholderiaceae
OTU1308	36	29	25	0.000453104	k__Bacteria;p__Proteobacteria;c__Gammaproteobacteria;o__Steroidobacterales;f__Steroidobacteraceae;g__uncultured
OTU1911	21	32	31	0.000422897	k__Bacteria;p__Actinobacteria;c__Thermoleophilia;o__Solirubrobacterales;f__Solirubrobacteraceae;g__Solirubrobacter
OTU603	32	24	30	0.000432966	k__Bacteria;p__Actinobacteria;c__0319-7L14
OTU1593	35	20	31	0.000432966	k__Bacteria;p__Proteobacteria;c__Alphaproteobacteria;o__Sphingomonadales;f__Sphingomonadaceae
OTU371	22	30	31	0.000417862	k__Bacteria;p__Patescibacteria;c__Saccharimonadia;o__Saccharimonadales;f__uncultured_gamma_proteobacterium;g__uncultured_gamma_proteobacterium;s__uncultured_gamma_proteobacterium
OTU1353	24	20	41	0.000427931	k__Bacteria;p__Proteobacteria;c__Deltaproteobacteria;o__Ambiguous_taxa;f__Ambiguous_taxa;g__Ambiguous_taxa;s__Ambiguous_taxa
OTU1891	31	30	25	0.000432966	k__Bacteria;p__Proteobacteria;c__Gammaproteobacteria;o__Betaproteobacteriales;f__Nitrosomonadaceae;g__IS-44;s__uncultured_bacterium
OTU378	23	37	23	0.000417862	k__Bacteria;p__Proteobacteria;c__Gammaproteobacteria;o__Betaproteobacteriales;f__Burkholderiaceae;g__Pseudorhodoferax
OTU2240	30	23	35	0.000443035	k__Bacteria;p__Proteobacteria;c__Gammaproteobacteria;o__Xanthomonadales;f__Xanthomonadaceae;g__Arenimonas
OTU3000	28	28	26	0.000412828	k__Bacteria;p__Verrucomicrobia;c__Verrucomicrobiae;o__Chthoniobacterales;f__Chthoniobacteraceae;g__Candidatus_Udaeobacter
OTU2377	33	33	16	0.000412828	k__Bacteria;p__Acidobacteria;c__Subgroup_6;o__uncultured_bacterium;f__uncultured_bacterium;g__uncultured_bacterium;s__uncultured_bacterium
OTU149	33	35	21	0.000448069	k__Bacteria;p__Acidobacteria;c__Subgroup_6;o__uncultured_bacterium;f__uncultured_bacterium;g__uncultured_bacterium;s__uncultured_bacterium
OTU163	33	28	24	0.000427931	k__Bacteria;p__Proteobacteria;c__Gammaproteobacteria;o__Betaproteobacteriales;f__Nitrosomonadaceae;g__MND1
OTU888	22	36	31	0.000448069	k__Bacteria;p__Proteobacteria;c__Gammaproteobacteria;o__Betaproteobacteriales;f__Burkholderiaceae
OTU987	30	38	17	0.000427931	k__Bacteria;p__Acidobacteria;c__Blastocatellia__[Subgroup_4];o__Pyrinomonadales;f__Pyrinomonadaceae;g__RB41
OTU1570	26	25	35	0.000432966	k__Bacteria;p__Bacteroidetes;c__Bacteroidia;o__Chitinophagales;f__Chitinophagaceae;g__Flavisolibacter
OTU755	29	40	16	0.000427931	k__Bacteria;p__Gemmatimonadetes;c__Longimicrobia;o__Longimicrobiales;f__Longimicrobiaceae;g__uncultured_bacterium;s__uncultured_bacterium
OTU274	33	35	17	0.000427931	k__Bacteria;p__Gemmatimonadetes;c__S0134_terrestrial_group;o__uncultured_Gemmatimonadetes_bacterium;f__uncultured_Gemmatimonadetes_bacterium;g__uncultured_Gemmatimonadetes_bacterium;s__uncultured_Gemmatimonadetes_bacterium
OTU1234	21	35	28	0.000422897	k__Bacteria;p__Bacteroidetes;c__Bacteroidia;o__Chitinophagales;f__Chitinophagaceae;g__Segetibacter
OTU773	31	21	34	0.000432966	k__Bacteria;p__Bacteroidetes;c__Bacteroidia;o__Cytophagales;f__Hymenobacteraceae;g__Adhaeribacter
OTU509	26	22	34	0.000412828	k__Bacteria;p__Gemmatimonadetes;c__Gemmatimonadetes;o__Gemmatimonadales;f__Gemmatimonadaceae;g__uncultured
OTU1644	22	33	31	0.000432966	k__Bacteria;p__Patescibacteria;c__uncultured;o__uncultured_bacterium;f__uncultured_bacterium;g__uncultured_bacterium;s__uncultured_bacterium
OTU580	36	24	25	0.000427931	k__Bacteria;p__Bacteroidetes;c__Bacteroidia;o__Chitinophagales;f__Chitinophagaceae;g__Segetibacter
OTU1165	26	24	33	0.000417862	k__Bacteria;p__Proteobacteria;c__Gammaproteobacteria;o__Betaproteobacteriales;f__Burkholderiaceae
OTU2583	34	23	26	0.000417862	k__Bacteria;p__Proteobacteria;c__Alphaproteobacteria;o__Sphingomonadales;f__Sphingomonadaceae;g__Sphingomonas
OTU863	42	23	15	0.000402759	k__Bacteria;p__Gemmatimonadetes;c__Gemmatimonadetes;o__Gemmatimonadales;f__Gemmatimonadaceae
OTU673	28	31	25	0.000422897	k__Bacteria;p__Actinobacteria;c__Actinobacteria;o__Micromonosporales;f__Micromonosporaceae;g__Rhizocola
OTU2430	26	38	17	0.000407793	k__Bacteria;p__Patescibacteria;c__Saccharimonadia;o__Saccharimonadales
OTU2502	24	28	27	0.000397724	k__Bacteria;p__Proteobacteria;c__Gammaproteobacteria;o__Betaproteobacteriales;f__TRA3-20
OTU935	31	27	22	0.000402759	k__Bacteria;p__Acidobacteria;c__Holophagae;o__Subgroup_7;f__uncultured_Acidobacterium_sp.;g__uncultured_Acidobacterium_sp.;s__uncultured_Acidobacterium_sp.
OTU210	29	35	18	0.000412828	k__Bacteria;p__Gemmatimonadetes;c__S0134_terrestrial_group;o__metagenome;f__metagenome;g__metagenome;s__metagenome
OTU977	34	20	26	0.000402759	k__Bacteria;p__Actinobacteria;c__0319-7L14;o__uncultured_Actinomycetales_bacterium;f__uncultured_Actinomycetales_bacterium;g__uncultured_Actinomycetales_bacterium;s__uncultured_Actinomycetales_bacterium
OTU103	31	24	26	0.000407793	k__Bacteria;p__Acidobacteria;c__Blastocatellia__[Subgroup_4];o__Blastocatellales;f__Blastocatellaceae;g__Blastocatella;s__uncultured_Acidobacteria_bacterium
OTU614	30	24	27	0.000407793	k__Bacteria;p__Bacteroidetes;c__Bacteroidia;o__Chitinophagales;f__Chitinophagaceae
OTU1872	20	28	34	0.000412828	k__Bacteria;p__Acidobacteria;c__Blastocatellia__[Subgroup_4];o__DS-100;f__uncultured_Acidobacteria_bacterium;g__uncultured_Acidobacteria_bacterium;s__uncultured_Acidobacteria_bacterium
OTU1117	19	28	35	0.000412828	k__Bacteria;p__Proteobacteria;c__Alphaproteobacteria;o__Rhizobiales;f__Devosiaceae;g__Devosia
OTU2869	25	29	27	0.000407793	k__Bacteria;p__Actinobacteria;c__Actinobacteria;o__Streptomycetales;f__Streptomycetaceae
OTU2785	25	39	17	0.000407793	k__Bacteria;p__Acidobacteria;c__Blastocatellia__[Subgroup_4];o__Pyrinomonadales;f__Pyrinomonadaceae;g__RB41
OTU827	28	26	26	0.000402759	k__Bacteria;p__Acidobacteria;c__Subgroup_6
OTU1704	42	26	12	0.000402759	k__Bacteria;p__Acidobacteria;c__Blastocatellia__[Subgroup_4];o__DS-100
OTU454	27	30	23	0.000402759	k__Bacteria;p__Actinobacteria;c__Actinobacteria;o__Frankiales;f__Cryptosporangiaceae;g__Fodinicola;s__uncultured_bacterium
OTU1288	15	35	29	0.000397724	k__Bacteria;p__Actinobacteria;c__Actinobacteria;o__Kineosporiales;f__Kineosporiaceae
OTU1809	37	13	26	0.000382621	k__Bacteria;p__Proteobacteria;c__Gammaproteobacteria;o__Betaproteobacteriales;f__TRA3-20
OTU1572	32	25	21	0.00039269	k__Bacteria;p__Bacteroidetes;c__Bacteroidia;o__Sphingobacteriales;f__env.OPS_17;g__uncultured_Bacteroidetes_bacterium;s__uncultured_Bacteroidetes_bacterium
OTU1023	34	27	17	0.00039269	k__Bacteria;p__Chloroflexi;c__Anaerolineae;o__Anaerolineales;f__Anaerolineaceae;g__UTCFX1;s__uncultured_bacterium
OTU1267	27	24	30	0.000407793	k__Bacteria;p__Chloroflexi;c__Chloroflexia;o__Chloroflexales;f__Roseiflexaceae;g__uncultured
OTU669	27	29	20	0.000382621	k__Bacteria;p__Patescibacteria;c__Saccharimonadia;o__Saccharimonadales;f__Saccharimonadaceae;g__uncultured_bacterium;s__uncultured_bacterium
OTU2311	28	25	22	0.000377586	k__Bacteria;p__Chloroflexi;c__Chloroflexia;o__Thermomicrobiales;f__JG30-KF-CM45
OTU842	26	20	31	0.000387655	k__Bacteria;p__Gemmatimonadetes;c__S0134_terrestrial_group;o__uncultured_Gemmatimonadetes_bacterium;f__uncultured_Gemmatimonadetes_bacterium;g__uncultured_Gemmatimonadetes_bacterium;s__uncultured_Gemmatimonadetes_bacterium
OTU1360	25	28	24	0.000387655	k__Bacteria;p__Bacteroidetes;c__Bacteroidia;o__Flavobacteriales;f__Flavobacteriaceae;g__Flavobacterium;s__uncultured_Bacteroidetes_bacterium
OTU2106	21	42	19	0.000412828	k__Bacteria;p__Acidobacteria;c__Subgroup_6
OTU332	20	32	27	0.000397724	k__Bacteria;p__Actinobacteria;c__0319-7L14;o__uncultured_bacterium;f__uncultured_bacterium;g__uncultured_bacterium;s__uncultured_bacterium
OTU498	17	22	39	0.00039269	k__Bacteria;p__Proteobacteria;c__Gammaproteobacteria;o__Xanthomonadales;f__Xanthomonadaceae;g__Lysobacter;s__uncultured_Xanthomonadaceae_bacterium
OTU930	20	30	31	0.000407793	k__Bacteria;p__Acidobacteria;c__Subgroup_18
OTU346	24	29	23	0.000382621	k__Bacteria;p__Gemmatimonadetes;c__Gemmatimonadetes;o__Gemmatimonadales;f__Gemmatimonadaceae;g__uncultured;s__uncultured_Gemmatimonas_sp.
OTU35	31	24	24	0.000397724	k__Bacteria;p__Acidobacteria;c__Blastocatellia__[Subgroup_4];o__Blastocatellales;f__Blastocatellaceae;g__JGI_0001001-H03
OTU1965	37	26	13	0.000382621	k__Bacteria;p__Bacteroidetes;c__Bacteroidia;o__Cytophagales;f__Hymenobacteraceae;g__Adhaeribacter
OTU1048	16	32	25	0.000367517	k__Bacteria;p__Actinobacteria;c__Actinobacteria;o__Propionibacteriales;f__Propionibacteriaceae;g__Microlunatus;s__Ambiguous_taxa
OTU193	34	14	32	0.000402759	k__Bacteria;p__Proteobacteria;c__Alphaproteobacteria;o__Sphingomonadales;f__Sphingomonadaceae;g__Altererythrobacter
OTU2130	21	30	27	0.00039269	k__Bacteria;p__Actinobacteria;c__Actinobacteria;o__Micromonosporales;f__Micromonosporaceae;g__Actinoplanes
OTU287	24	30	21	0.000377586	k__Bacteria;p__Proteobacteria;c__Gammaproteobacteria;o__Betaproteobacteriales;f__Burkholderiaceae;g__Noviherbaspirillum
OTU421	21	21	33	0.000377586	k__Bacteria;p__Actinobacteria;c__Acidimicrobiia
OTU567	21	34	22	0.000387655	k__Bacteria;p__Proteobacteria;c__Alphaproteobacteria;o__Azospirillales;f__uncultured
OTU1777	28	27	19	0.000372552	k__Bacteria;p__Gemmatimonadetes;c__Gemmatimonadetes;o__Gemmatimonadales;f__Gemmatimonadaceae;g__Gemmatimonas
OTU310	31	21	23	0.000377586	k__Bacteria;p__Acidobacteria;c__Subgroup_6
OTU1171	26	16	31	0.000367517	k__Bacteria;p__Actinobacteria;c__Actinobacteria;o__Micromonosporales;f__Micromonosporaceae
OTU2782	14	39	23	0.000382621	k__Bacteria;p__Actinobacteria;c__Rubrobacteria;o__Rubrobacterales;f__Rubrobacteriaceae;g__Rubrobacter
OTU471	23	20	33	0.000382621	k__Bacteria;p__Actinobacteria;c__Actinobacteria;o__Corynebacteriales;f__Mycobacteriaceae;g__Mycobacterium
OTU184	23	24	31	0.00039269	k__Bacteria;p__Proteobacteria;c__Alphaproteobacteria;o__Rhizobiales;f__Devosiaceae;g__Devosia
OTU239	21	35	20	0.000382621	k__Bacteria;p__Proteobacteria;c__Alphaproteobacteria;o__Rhizobiales;f__Xanthobacteraceae;g__Rhodoplanes
OTU797	19	22	34	0.000377586	k__Bacteria;p__Actinobacteria;c__Actinobacteria;o__Frankiales;f__Sporichthyaceae;g__uncultured
OTU532	21	20	34	0.000377586	k__Bacteria;p__Actinobacteria;c__Thermoleophilia;o__Solirubrobacterales;f__Solirubrobacteraceae;g__Solirubrobacter
OTU1481	30	23	24	0.000387655	k__Bacteria;p__Proteobacteria;c__Gammaproteobacteria;o__Betaproteobacteriales;f__Burkholderiaceae;g__Caenimonas
OTU1979	29	19	28	0.000382621	k__Bacteria;p__Acidobacteria;c__Blastocatellia__[Subgroup_4];o__Pyrinomonadales;f__Pyrinomonadaceae;g__RB41
OTU295	21	31	21	0.000367517	k__Bacteria;p__Acidobacteria;c__Blastocatellia__[Subgroup_4];o__Blastocatellales;f__Blastocatellaceae
OTU1359	13	27	37	0.000387655	k__Bacteria;p__Actinobacteria;c__Actinobacteria;o__Micrococcales;f__Microbacteriaceae;g__Agromyces
OTU1316	21	27	30	0.00039269	k__Bacteria;p__Actinobacteria;c__Actinobacteria;o__Corynebacteriales;f__Mycobacteriaceae;g__Mycobacterium
OTU115	25	21	28	0.000372552	k__Bacteria;p__Bacteroidetes;c__Bacteroidia;o__Chitinophagales;f__Chitinophagaceae;g__Flavisolibacter;s__Flavisolibacter_swuensis
OTU1503	26	34	17	0.000387655	k__Bacteria;p__Patescibacteria;c__Saccharimonadia;o__Saccharimonadales
OTU244	38	21	16	0.000377586	k__Bacteria;p__Acidobacteria;c__Subgroup_6;o__metagenome;f__metagenome;g__metagenome;s__metagenome
OTU1065	23	26	23	0.000362483	k__Bacteria;p__Proteobacteria;c__Deltaproteobacteria
OTU957	23	20	31	0.000372552	k__Bacteria;p__Proteobacteria;c__Gammaproteobacteria;o__Betaproteobacteriales;f__SC-I-84;g__uncultured_bacterium;s__uncultured_bacterium
OTU1024	20	34	22	0.000382621	k__Bacteria;p__Chloroflexi;c__KD4-96;o__uncultured_Chloroflexi_bacterium;f__uncultured_Chloroflexi_bacterium;g__uncultured_Chloroflexi_bacterium;s__uncultured_Chloroflexi_bacterium
OTU1134	9	28	40	0.000387655	k__Bacteria;p__Gemmatimonadetes;c__Gemmatimonadetes;o__Gemmatimonadales;f__Gemmatimonadaceae;g__uncultured
OTU964	27	22	25	0.000372552	k__Bacteria;p__Proteobacteria;c__Gammaproteobacteria;o__Betaproteobacteriales;f__TRA3-20
OTU2721	38	12	22	0.000362483	k__Bacteria;p__Acidobacteria;c__Blastocatellia__[Subgroup_4];o__Pyrinomonadales;f__Pyrinomonadaceae;g__RB41
OTU1143	22	23	26	0.000357449	k__Bacteria;p__Chloroflexi;c__Chloroflexia;o__Chloroflexales;f__Roseiflexaceae;g__uncultured;s__uncultured_bacterium
OTU2117	25	30	20	0.000377586	k__Bacteria;p__Proteobacteria;c__Alphaproteobacteria;o__Rhizobiales;f__Rhizobiales_Incertae_Sedis;g__Nordella
OTU1164	29	23	21	0.000367517	k__Bacteria;p__Proteobacteria;c__Alphaproteobacteria;o__Sphingomonadales;f__Sphingomonadaceae;g__Novosphingobium
OTU2498	18	33	21	0.000362483	k__Bacteria;p__Bacteroidetes;c__Bacteroidia;o__Cytophagales;f__Spirosomaceae;g__Nibrella;s__uncultured_bacterium
OTU2543	23	23	25	0.000357449	k__Bacteria;p__Chloroflexi;c__TK10;o__uncultured_Chloroflexus_sp.;f__uncultured_Chloroflexus_sp.;g__uncultured_Chloroflexus_sp.;s__uncultured_Chloroflexus_sp.
OTU581	34	19	20	0.000367517	k__Bacteria;p__Proteobacteria;c__Alphaproteobacteria;o__Caulobacterales;f__Caulobacteraceae
OTU881	18	15	36	0.00034738	k__Bacteria;p__Actinobacteria;c__Thermoleophilia;o__Solirubrobacterales;f__67-14;g__uncultured_Solirubrobacter_sp.;s__uncultured_Solirubrobacter_sp.
OTU1857	28	25	19	0.000362483	k__Bacteria;p__Acidobacteria;c__Subgroup_6
OTU512	26	24	24	0.000372552	k__Bacteria;p__Gemmatimonadetes;c__Longimicrobia;o__Longimicrobiales;f__Longimicrobiaceae;g__metagenome;s__metagenome
OTU2544	6	69	0	0.000377586	k__Bacteria;p__Actinobacteria;c__Actinobacteria;o__Micrococcales;f__Micrococcaceae;g__Glutamicibacter
OTU1803	62	7	3	0.000362483	k__Bacteria;p__Patescibacteria;c__Saccharimonadia;o__Saccharimonadales
OTU292	23	25	22	0.000352414	k__Bacteria;p__Proteobacteria;c__Alphaproteobacteria;o__uncultured
OTU2593	20	26	26	0.000362483	k__Bacteria;p__Proteobacteria;c__Alphaproteobacteria;o__Sphingomonadales;f__Sphingomonadaceae;g__Altererythrobacter
OTU950	25	18	26	0.00034738	k__Bacteria;p__Actinobacteria;c__Thermoleophilia;o__Solirubrobacterales;f__67-14;g__uncultured_bacterium;s__uncultured_bacterium
OTU754	26	18	29	0.000367517	k__Bacteria;p__Acidobacteria;c__Subgroup_6
OTU596	24	21	28	0.000367517	k__Bacteria;p__Acidobacteria;c__Blastocatellia__[Subgroup_4];o__Pyrinomonadales;f__Pyrinomonadaceae;g__RB41
OTU1227	17	37	19	0.000367517	k__Bacteria;p__Gemmatimonadetes;c__S0134_terrestrial_group;o__uncultured_Gemmatimonadetes_bacterium;f__uncultured_Gemmatimonadetes_bacterium;g__uncultured_Gemmatimonadetes_bacterium;s__uncultured_Gemmatimonadetes_bacterium
OTU302	16	29	23	0.000342345	k__Bacteria;p__Proteobacteria;c__Gammaproteobacteria;o__Betaproteobacteriales;f__Burkholderiaceae;g__Noviherbaspirillum
OTU1700	14	15	41	0.000352414	k__Bacteria;p__Bacteroidetes;c__Bacteroidia;o__Sphingobacteriales;f__Sphingobacteriaceae;g__Solitalea;s__Solitalea_canadensis
OTU25	18	15	38	0.000357449	k__Bacteria;p__Proteobacteria;c__Gammaproteobacteria;o__Xanthomonadales;f__Xanthomonadaceae
OTU2799	24	31	16	0.000357449	k__Bacteria;p__Actinobacteria;c__Actinobacteria;o__Micromonosporales;f__Micromonosporaceae;g__Phytohabitans;s__Ambiguous_taxa
OTU120	26	27	20	0.000367517	k__Bacteria;p__Bacteroidetes;c__Bacteroidia;o__Chitinophagales;f__Chitinophagaceae;g__Ferruginibacter
OTU1300	28	24	20	0.000362483	k__Bacteria;p__Proteobacteria;c__Deltaproteobacteria;o__Myxococcales;f__Haliangiaceae;g__Haliangium
OTU438	14	26	30	0.000352414	k__Bacteria;p__Proteobacteria;c__Alphaproteobacteria;o__Rhizobiales;f__Beijerinckiaceae;g__Microvirga
OTU539	23	23	26	0.000362483	k__Bacteria;p__Acidobacteria;c__Acidobacteriia;o__Solibacterales;f__Solibacteraceae__[Subgroup_3];g__Bryobacter
OTU2386	21	22	30	0.000367517	k__Bacteria;p__Actinobacteria;c__Actinobacteria;o__Pseudonocardiales;f__Pseudonocardiaceae;g__Pseudonocardia;s__uncultured_bacterium
OTU2211	31	16	24	0.000357449	k__Bacteria;p__Bacteroidetes;c__Bacteroidia;o__Chitinophagales;f__Chitinophagaceae;g__Flavisolibacter
OTU2440	29	28	12	0.00034738	k__Bacteria;p__Verrucomicrobia;c__Verrucomicrobiae;o__Pedosphaerales;f__Pedosphaeraceae
OTU892	26	20	22	0.000342345	k__Bacteria;p__Proteobacteria;c__Alphaproteobacteria;o__Rhizobiales;f__Devosiaceae
OTU798	31	23	18	0.000362483	k__Bacteria;p__Acidobacteria;c__Subgroup_6
OTU1517	26	17	25	0.000342345	k__Bacteria;p__Acidobacteria;c__Subgroup_6
OTU1741	20	28	23	0.000357449	k__Bacteria;p__Proteobacteria;c__Gammaproteobacteria;o__Betaproteobacteriales;f__Burkholderiaceae;g__Rhizobacter
OTU444	24	22	23	0.00034738	k__Bacteria;p__Proteobacteria;c__Alphaproteobacteria;o__Rhizobiales;f__Xanthobacteraceae;g__Pseudorhodoplanes
OTU2657	30	14	25	0.00034738	k__Bacteria;p__Proteobacteria;c__Gammaproteobacteria;o__Gammaproteobacteria_Incertae_Sedis;f__Unknown_Family;g__Acidibacter;s__uncultured_proteobacterium
OTU999	31	15	22	0.000342345	k__Bacteria;p__Acidobacteria;c__Subgroup_17
OTU324	25	22	20	0.000337311	k__Bacteria;p__Acidobacteria;c__Subgroup_6
OTU1763	25	29	13	0.000337311	k__Bacteria;p__Gemmatimonadetes;c__Longimicrobia;o__Longimicrobiales;f__Longimicrobiaceae
OTU1939	20	26	26	0.000362483	k__Bacteria;p__Chloroflexi;c__Chloroflexia;o__Thermomicrobiales;f__JG30-KF-CM45;g__uncultured_soil_bacterium;s__uncultured_soil_bacterium
OTU598	24	22	23	0.00034738	k__Bacteria;p__Gemmatimonadetes;c__Gemmatimonadetes;o__Gemmatimonadales;f__Gemmatimonadaceae;g__uncultured;s__Gemmatimonadetes_bacterium_LX87
OTU2626	14	24	33	0.000357449	k__Bacteria;p__Actinobacteria;c__Thermoleophilia;o__Solirubrobacterales;f__Solirubrobacteraceae;g__uncultured
OTU599	27	26	16	0.00034738	k__Bacteria;p__Proteobacteria;c__Alphaproteobacteria;o__Rhizobiales;f__Devosiaceae
OTU1975	42	8	15	0.000327242	k__Bacteria;p__Bacteroidetes;c__Bacteroidia;o__Chitinophagales;f__Chitinophagaceae
OTU1892	25	19	28	0.000362483	k__Bacteria;p__Acidobacteria;c__Blastocatellia__[Subgroup_4];o__Pyrinomonadales;f__Pyrinomonadaceae;g__RB41
OTU2651	29	19	20	0.000342345	k__Bacteria;p__Rokubacteria;c__NC10;o__Rokubacteriales
OTU141	21	22	26	0.00034738	k__Bacteria;p__Actinobacteria;c__Acidimicrobiia;o__Microtrichales;f__Ilumatobacteraceae;g__uncultured
OTU1260	12	18	38	0.000342345	k__Bacteria;p__Actinobacteria;c__Actinobacteria;o__Propionibacteriales;f__Nocardioidaceae;g__Marmoricola
OTU1610	25	20	21	0.000332276	k__Bacteria;p__Rokubacteria;c__NC10;o__Rokubacteriales
OTU2153	24	29	17	0.000352414	k__Bacteria;p__Acidobacteria;c__Blastocatellia__[Subgroup_4];o__Blastocatellales;f__Blastocatellaceae;g__Blastocatella
OTU592	24	21	23	0.000342345	k__Bacteria;p__Gemmatimonadetes;c__S0134_terrestrial_group
OTU2169	25	23	19	0.000337311	k__Bacteria;p__Bacteroidetes;c__Bacteroidia;o__Chitinophagales;f__Chitinophagaceae
OTU991	28	18	22	0.000342345	k__Bacteria;p__Bacteroidetes;c__Bacteroidia;o__Sphingobacteriales;f__env.OPS_17
OTU113	28	16	21	0.000327242	k__Bacteria;p__Proteobacteria;c__Gammaproteobacteria;o__Betaproteobacteriales;f__Nitrosomonadaceae;g__MND1
OTU748	14	27	24	0.000327242	k__Bacteria;p__Proteobacteria;c__Alphaproteobacteria;o__Rhizobiales;f__Rhizobiaceae
OTU288	21	29	18	0.000342345	k__Bacteria;p__Acidobacteria;c__Subgroup_6
OTU915	9	21	40	0.000352414	k__Bacteria;p__Proteobacteria;c__Gammaproteobacteria;o__Legionellales;f__Legionellaceae;g__Legionella
OTU198	41	22	3	0.000332276	k__Bacteria;p__Chloroflexi;c__Chloroflexia;o__Thermomicrobiales;f__JG30-KF-CM45
OTU1202	17	24	28	0.00034738	k__Bacteria;p__Proteobacteria;c__Gammaproteobacteria;o__Steroidobacterales;f__Steroidobacteraceae;g__Steroidobacter
OTU1261	24	18	25	0.000337311	k__Bacteria;p__Bacteroidetes;c__Bacteroidia;o__Flavobacteriales;f__Flavobacteriaceae;g__Flavobacterium
OTU1341	22	19	24	0.000327242	k__Bacteria;p__Actinobacteria;c__0319-7L14;o__uncultured_bacterium;f__uncultured_bacterium;g__uncultured_bacterium;s__uncultured_bacterium
OTU551	22	29	19	0.000352414	k__Bacteria;p__Bacteroidetes;c__Bacteroidia;o__Cytophagales;f__Microscillaceae;g__uncultured;s__uncultured_soil_bacterium
OTU741	36	15	16	0.000337311	k__Bacteria;p__Actinobacteria;c__0319-7L14
OTU749	22	23	24	0.00034738	k__Bacteria;p__Bacteroidetes;c__Bacteroidia;o__Chitinophagales;f__Chitinophagaceae;g__uncultured;s__uncultured_microorganism
OTU1385	13	21	34	0.000342345	k__Bacteria;p__Actinobacteria;c__Actinobacteria;o__Propionibacteriales;f__Nocardioidaceae
OTU1305	31	19	16	0.000332276	k__Bacteria;p__Actinobacteria;c__Actinobacteria;o__Micromonosporales;f__Micromonosporaceae;g__Virgisporangium;s__uncultured_bacterium
OTU1682	17	23	27	0.000337311	k__Bacteria;p__Bacteroidetes;c__Bacteroidia;o__Cytophagales;f__Microscillaceae;g__uncultured
OTU132	23	27	18	0.000342345	k__Bacteria;p__Chloroflexi;c__Anaerolineae;o__RBG-13-54-9
OTU1088	20	20	29	0.00034738	k__Bacteria;p__Bacteroidetes;c__Bacteroidia;o__Chitinophagales;f__Chitinophagaceae;g__Flavisolibacter
OTU1114	27	23	16	0.000332276	k__Bacteria;p__Proteobacteria;c__Alphaproteobacteria;o__Caulobacterales;f__Hyphomonadaceae;g__Hirschia
OTU307	30	17	20	0.000337311	k__Bacteria;p__Acidobacteria;c__Subgroup_6;o__Unknown_Order;f__Unknown_Family;g__Luteitalea
OTU1427	25	25	18	0.000342345	k__Bacteria;p__Chloroflexi;c__Anaerolineae;o__RBG-13-54-9
OTU893	25	20	22	0.000337311	k__Bacteria;p__Bacteroidetes;c__Bacteroidia;o__Cytophagales;f__Microscillaceae;g__uncultured
OTU1641	14	21	31	0.000332276	k__Bacteria;p__Proteobacteria;c__Gammaproteobacteria;o__Betaproteobacteriales;f__Burkholderiaceae;g__Noviherbaspirillum
OTU74	17	20	28	0.000327242	k__Bacteria;p__Actinobacteria;c__Acidimicrobiia;o__Microtrichales;f__Ilumatobacteraceae;g__Ilumatobacter
OTU1835	25	17	22	0.000322207	k__Bacteria;p__Actinobacteria;c__MB-A2-108;o__Ambiguous_taxa;f__Ambiguous_taxa;g__Ambiguous_taxa;s__Ambiguous_taxa
OTU2110	17	32	15	0.000322207	k__Bacteria;p__Bacteroidetes;c__Bacteroidia;o__Chitinophagales;f__Chitinophagaceae;g__Flavisolibacter;s__uncultured_soil_bacterium
OTU2838	13	21	31	0.000327242	k__Bacteria;p__Proteobacteria;c__Gammaproteobacteria;o__Betaproteobacteriales;f__Burkholderiaceae;g__Massilia
OTU1298	24	18	23	0.000327242	k__Bacteria;p__Bacteroidetes;c__Bacteroidia;o__Chitinophagales;f__Chitinophagaceae;g__Flavisolibacter;s__Ambiguous_taxa
OTU1068	20	13	30	0.000317173	k__Bacteria;p__Proteobacteria;c__Alphaproteobacteria;o__Rhizobiales;f__Rhizobiaceae;g__Mesorhizobium
OTU728	17	18	29	0.000322207	k__Bacteria;p__Actinobacteria;c__Actinobacteria;o__Micromonosporales;f__Micromonosporaceae;g__Virgisporangium;s__uncultured_bacterium
OTU838	18	20	30	0.000342345	k__Bacteria;p__Proteobacteria;c__Gammaproteobacteria;o__Betaproteobacteriales;f__Nitrosomonadaceae;g__mle1-7;s__uncultured_soil_bacterium
OTU1909	28	17	21	0.000332276	k__Bacteria;p__Acidobacteria;c__Subgroup_6;o__uncultured_microorganism;f__uncultured_microorganism;g__uncultured_microorganism;s__uncultured_microorganism
OTU2808	22	29	15	0.000332276	k__Bacteria;p__Bacteroidetes;c__Bacteroidia;o__Cytophagales;f__Cytophagaceae;g__Rhodocytophaga;s__uncultured_Bacteroidetes_bacterium
OTU2231	33	13	18	0.000322207	k__Bacteria;p__Actinobacteria;c__Actinobacteria;o__Micromonosporales;f__Micromonosporaceae;g__Dactylosporangium;s__uncultured_bacterium
OTU3010	16	21	27	0.000322207	k__Bacteria;p__Proteobacteria;c__Gammaproteobacteria;o__Xanthomonadales;f__Xanthomonadaceae;g__Arenimonas
OTU1604	27	19	19	0.000327242	k__Bacteria;p__Proteobacteria;c__Deltaproteobacteria;o__Myxococcales;f__bacteriap25;g__uncultured_Myxococcales_bacterium;s__uncultured_Myxococcales_bacterium
OTU2378	21	23	21	0.000327242	k__Bacteria;p__Proteobacteria;c__Deltaproteobacteria;o__Myxococcales;f__uncultured;g__uncultured_bacterium;s__uncultured_bacterium
OTU462	23	18	23	0.000322207	k__Bacteria;p__Acidobacteria;c__Subgroup_6
OTU2160	21	17	26	0.000322207	k__Bacteria;p__Proteobacteria;c__Gammaproteobacteria;o__Betaproteobacteriales;f__Burkholderiaceae;g__Caenimonas
OTU1839	26	14	24	0.000322207	k__Bacteria;p__Acidobacteria;c__Thermoanaerobaculia;o__Thermoanaerobaculales;f__Thermoanaerobaculaceae;g__Subgroup_10
OTU2275	25	16	20	0.000307104	k__Bacteria;p__Patescibacteria;c__Saccharimonadia;o__Saccharimonadales
OTU2401	33	15	15	0.000317173	k__Bacteria;p__Bacteroidetes;c__Bacteroidia;o__Chitinophagales;f__Chitinophagaceae;g__Flavisolibacter
OTU155	19	24	21	0.000322207	k__Bacteria;p__Proteobacteria;c__Gammaproteobacteria;o__Betaproteobacteriales;f__Burkholderiaceae;g__Ramlibacter
OTU2178	34	15	14	0.000317173	k__Bacteria;p__Cyanobacteria;c__Oxyphotobacteria;o__Nostocales;f__uncultured;g__Ambiguous_taxa;s__Ambiguous_taxa
OTU1079	11	22	26	0.000297035	k__Bacteria;p__Bacteroidetes;c__Bacteroidia;o__Chitinophagales;f__Chitinophagaceae
OTU946	20	19	21	0.000302069	k__Bacteria;p__Bacteroidetes;c__Bacteroidia;o__Cytophagales;f__Hymenobacteraceae;g__Adhaeribacter;s__uncultured_Hymenobacter_group_bacterium
OTU994	26	13	22	0.000307104	k__Bacteria;p__Verrucomicrobia;c__Verrucomicrobiae;o__Pedosphaerales;f__Pedosphaeraceae;g__uncultured_soil_bacterium;s__uncultured_soil_bacterium
OTU1689	9	18	33	0.000302069	k__Bacteria;p__Patescibacteria;c__Saccharimonadia;o__Saccharimonadales
OTU648	12	27	27	0.000332276	k__Bacteria;p__Actinobacteria;c__Acidimicrobiia;o__Microtrichales;f__Ilumatobacteraceae;g__uncultured
OTU527	31	9	25	0.000327242	k__Bacteria;p__Gemmatimonadetes;c__Longimicrobia;o__Longimicrobiales;f__Longimicrobiaceae
OTU776	20	24	19	0.000317173	k__Bacteria;p__Bacteroidetes;c__Bacteroidia;o__Chitinophagales;f__Saprospiraceae;g__uncultured
OTU710	18	26	17	0.000307104	k__Bacteria;p__Proteobacteria;c__Alphaproteobacteria;o__Sphingomonadales;f__Sphingomonadaceae
OTU518	25	13	27	0.000327242	k__Bacteria;p__Actinobacteria;c__Actinobacteria;o__Pseudonocardiales;f__Pseudonocardiaceae
OTU213	30	19	15	0.000322207	k__Bacteria;p__Acidobacteria;c__Holophagae;o__Subgroup_7;f__metagenome;g__metagenome;s__metagenome
OTU628	22	19	22	0.000317173	k__Bacteria;p__Proteobacteria;c__Alphaproteobacteria;o__Rhizobiales;f__Xanthobacteraceae
OTU2389	21	26	13	0.000302069	k__Bacteria;p__Acidobacteria;c__Holophagae;o__Subgroup_7
OTU111	22	20	20	0.000312138	k__Bacteria;p__Acidobacteria;c__Subgroup_25
OTU106	14	30	18	0.000312138	k__Bacteria;p__Actinobacteria;c__Actinobacteria;o__Streptosporangiales;f__Streptosporangiaceae;g__Streptosporangium
OTU1335	12	14	35	0.000307104	k__Bacteria;p__Proteobacteria;c__Deltaproteobacteria;o__Myxococcales;f__Sandaracinaceae;g__uncultured
OTU1294	12	26	25	0.000317173	k__Bacteria;p__Proteobacteria;c__Alphaproteobacteria;o__Rhizobiales;f__Beijerinckiaceae;g__Microvirga
OTU662	14	23	23	0.000302069	k__Bacteria;p__Actinobacteria;c__Acidimicrobiia;o__IMCC26256
OTU730	28	22	12	0.000312138	k__Bacteria;p__Proteobacteria;c__Gammaproteobacteria;o__Gammaproteobacteria_Incertae_Sedis;f__Unknown_Family;g__Acidibacter
OTU561	25	16	19	0.000302069	k__Bacteria;p__Bacteroidetes;c__Bacteroidia;o__Chitinophagales;f__Chitinophagaceae;g__Niastella
OTU2912	23	18	22	0.000317173	k__Bacteria;p__Proteobacteria;c__Alphaproteobacteria;o__Sphingomonadales;f__Sphingomonadaceae;g__Sphingomonas
OTU1825	21	17	20	0.000292	k__Bacteria;p__Bacteroidetes;c__Bacteroidia;o__Chitinophagales;f__Saprospiraceae;g__uncultured
OTU2581	13	29	22	0.000322207	k__Bacteria;p__Acidobacteria;c__Subgroup_25;o__uncultured_bacterium;f__uncultured_bacterium;g__uncultured_bacterium;s__uncultured_bacterium
OTU771	18	18	24	0.000302069	k__Bacteria;p__Actinobacteria;c__Actinobacteria;o__Propionibacteriales;f__Nocardioidaceae;g__Aeromicrobium;s__Ambiguous_taxa
OTU474	22	19	20	0.000307104	k__Bacteria;p__Gemmatimonadetes;c__Gemmatimonadetes;o__Gemmatimonadales;f__Gemmatimonadaceae;g__uncultured
OTU1515	14	24	20	0.000292	k__Bacteria;p__Proteobacteria;c__Alphaproteobacteria;o__Sphingomonadales;f__Sphingomonadaceae;g__Sphingomonas
OTU913	18	18	24	0.000302069	k__Bacteria;p__Proteobacteria;c__Gammaproteobacteria;o__Betaproteobacteriales;f__Nitrosomonadaceae;g__mle1-7;s__uncultured_beta_proteobacterium
OTU2644	9	32	20	0.000307104	k__Bacteria;p__Chloroflexi;c__Anaerolineae;o__Caldilineales;f__Caldilineaceae;g__uncultured
OTU803	17	18	25	0.000302069	k__Bacteria;p__Chloroflexi;c__TK10;o__uncultured_bacterium;f__uncultured_bacterium;g__uncultured_bacterium;s__uncultured_bacterium
OTU2499	12	18	29	0.000297035	k__Bacteria;p__Bacteroidetes;c__Bacteroidia;o__Cytophagales;f__Hymenobacteraceae;g__Rufibacter;s__uncultured_bacterium
OTU611	26	20	15	0.000307104	k__Bacteria;p__Proteobacteria;c__Alphaproteobacteria;o__Sphingomonadales;f__Sphingomonadaceae;g__Altererythrobacter
OTU832	21	11	28	0.000302069	k__Bacteria;p__Proteobacteria;c__Alphaproteobacteria;o__Rhizobiales;f__Beijerinckiaceae
OTU395	20	15	18	0.000266828	k__Bacteria;p__Proteobacteria;c__Gammaproteobacteria;o__Betaproteobacteriales;f__TRA3-20
OTU359	23	16	21	0.000302069	k__Bacteria;p__Gemmatimonadetes;c__Longimicrobia;o__Longimicrobiales;f__Longimicrobiaceae
OTU619	29	18	15	0.000312138	k__Bacteria;p__Actinobacteria;c__Thermoleophilia;o__Gaiellales;f__uncultured
OTU1620	21	19	20	0.000302069	k__Bacteria;p__Acidobacteria;c__Subgroup_6
OTU1931	26	22	14	0.000312138	k__Bacteria;p__Proteobacteria;c__Gammaproteobacteria;o__Betaproteobacteriales;f__SC-I-84
OTU2249	20	28	12	0.000302069	k__Bacteria;p__Acidobacteria;c__Subgroup_6
OTU1337	22	18	20	0.000302069	k__Bacteria;p__Proteobacteria;c__Deltaproteobacteria;o__Myxococcales;f__Nannocystaceae
OTU1624	22	14	20	0.000281931	k__Bacteria;p__Actinobacteria;c__Thermoleophilia;o__Solirubrobacterales;f__67-14
OTU1516	14	23	22	0.000297035	k__Bacteria;p__Actinobacteria;c__0319-7L14;o__uncultured_bacterium;f__uncultured_bacterium;g__uncultured_bacterium;s__uncultured_bacterium
OTU1279	18	19	19	0.000281931	k__Bacteria;p__Verrucomicrobia;c__Verrucomicrobiae;o__Opitutales;f__Opitutaceae;g__Opitutus
OTU1441	14	24	19	0.000286966	k__Bacteria;p__Proteobacteria;c__Alphaproteobacteria;o__Elsterales;f__uncultured
OTU1081	25	13	19	0.000286966	k__Bacteria;p__Proteobacteria;c__Gammaproteobacteria;o__Betaproteobacteriales;f__TRA3-20
OTU1379	21	15	18	0.000271862	k__Bacteria;p__Acidobacteria;c__Subgroup_6
OTU907	25	14	16	0.000276897	k__Bacteria;p__Bacteroidetes;c__Bacteroidia;o__Chitinophagales;f__Chitinophagaceae;g__Flavisolibacter;s__Ambiguous_taxa
OTU1282	23	13	22	0.000292	k__Bacteria;p__Acidobacteria;c__Subgroup_6
OTU834	26	14	17	0.000286966	k__Bacteria;p__Acidobacteria;c__Subgroup_6
OTU368	27	16	15	0.000292	k__Bacteria;p__Proteobacteria;c__Gammaproteobacteria;o__Betaproteobacteriales;f__Methylophilaceae;g__Methylotenera
OTU1367	22	16	18	0.000281931	k__Bacteria;p__Proteobacteria;c__Deltaproteobacteria;o__Myxococcales;f__Haliangiaceae;g__Haliangium
OTU2486	15	20	21	0.000281931	k__Bacteria;p__Proteobacteria;c__Alphaproteobacteria;o__Reyranellales;f__Reyranellaceae;g__Reyranella
OTU955	18	14	25	0.000286966	k__Bacteria;p__Verrucomicrobia;c__Verrucomicrobiae;o__Chthoniobacterales;f__Chthoniobacteraceae;g__Candidatus_Udaeobacter
OTU429	14	20	22	0.000281931	k__Bacteria;p__Gemmatimonadetes;c__Longimicrobia;o__Longimicrobiales;f__Longimicrobiaceae
OTU1789	26	22	9	0.000286966	k__Bacteria;p__Acidobacteria;c__Subgroup_25
OTU819	12	14	30	0.000281931	k__Bacteria;p__Actinobacteria;c__Thermoleophilia;o__Gaiellales;f__uncultured;g__uncultured_bacterium;s__uncultured_bacterium
OTU1678	15	19	19	0.000266828	k__Bacteria;p__Chloroflexi;c__Dehalococcoidia;o__S085
OTU1054	20	14	24	0.000292	k__Bacteria;p__Bacteroidetes;c__Bacteroidia;o__Cytophagales;f__Hymenobacteraceae;g__Adhaeribacter
OTU3110	12	19	25	0.000281931	k__Bacteria;p__Acidobacteria;c__Holophagae;o__Subgroup_7
OTU382	21	18	15	0.000271862	k__Bacteria;p__Actinobacteria;c__Actinobacteria;o__Corynebacteriales;f__Mycobacteriaceae;g__Mycobacterium
OTU1220	22	13	19	0.000271862	k__Bacteria;p__Acidobacteria;c__Subgroup_6
OTU2416	23	16	16	0.000276897	k__Bacteria;p__Bacteroidetes;c__Bacteroidia;o__Chitinophagales;f__Chitinophagaceae;g__Ferruginibacter
OTU635	20	23	16	0.000297035	k__Bacteria;p__Chloroflexi;c__Chloroflexia;o__Thermomicrobiales;f__JG30-KF-CM45;g__uncultured_bacterium;s__uncultured_bacterium
OTU2396	11	14	30	0.000276897	k__Bacteria;p__Proteobacteria;c__Alphaproteobacteria;o__Rhizobiales;f__Xanthobacteraceae;g__uncultured
OTU458	22	18	16	0.000281931	k__Bacteria;p__Chloroflexi;c__Chloroflexia;o__Chloroflexales;f__Roseiflexaceae;g__uncultured
OTU229	18	18	19	0.000276897	k__Bacteria;p__Actinobacteria;c__Acidimicrobiia
OTU1637	18	18	20	0.000281931	k__Bacteria;p__Actinobacteria;c__Actinobacteria;o__Pseudonocardiales;f__Pseudonocardiaceae;g__Pseudonocardia
OTU1136	28	6	19	0.000266828	k__Bacteria;p__Proteobacteria;c__Gammaproteobacteria;o__PLTA13
OTU1646	19	18	19	0.000281931	k__Bacteria;p__Rokubacteria;c__NC10;o__Rokubacteriales;f__uncultured_bacterium;g__uncultured_bacterium;s__uncultured_bacterium
OTU679	16	21	17	0.000271862	k__Bacteria;p__Acidobacteria;c__Holophagae;o__Subgroup_7;f__uncultured_Acidobacteria_bacterium;g__uncultured_Acidobacteria_bacterium;s__uncultured_Acidobacteria_bacterium
OTU2528	18	25	14	0.000286966	k__Bacteria;p__Actinobacteria;c__Actinobacteria;o__Corynebacteriales;f__Mycobacteriaceae;g__Mycobacterium
OTU2095	20	18	19	0.000286966	k__Bacteria;p__Acidobacteria;c__Blastocatellia__[Subgroup_4];o__Pyrinomonadales;f__Pyrinomonadaceae;g__RB41
OTU3063	4	19	32	0.000276897	k__Bacteria;p__Actinobacteria;c__Actinobacteria;o__Frankiales;f__Nakamurellaceae;g__Nakamurella;s__Ambiguous_taxa
OTU1802	23	14	16	0.000266828	k__Bacteria;p__Verrucomicrobia;c__Verrucomicrobiae;o__Chthoniobacterales;f__Chthoniobacteraceae;g__Candidatus_Udaeobacter
OTU7	11	24	20	0.000276897	k__Bacteria;p__Patescibacteria;c__Saccharimonadia;o__Saccharimonadales
OTU445	24	11	17	0.000261793	k__Bacteria;p__Verrucomicrobia;c__Verrucomicrobiae;o__Chthoniobacterales;f__Chthoniobacteraceae;g__Chthoniobacter
OTU2100	34	15	3	0.000261793	k__Bacteria;p__Chloroflexi;c__Chloroflexia;o__Thermomicrobiales;f__JG30-KF-CM45
OTU2736	17	16	24	0.000286966	k__Bacteria;p__Proteobacteria;c__Gammaproteobacteria
OTU305	5	20	29	0.000271862	k__Bacteria;p__Actinobacteria;c__Actinobacteria;o__Micrococcales;f__Microbacteriaceae;g__Agromyces
OTU2956	25	12	19	0.000281931	k__Bacteria;p__Actinobacteria;c__Nitriliruptoria;o__Euzebyales;f__Euzebyaceae;g__uncultured;s__uncultured_bacterium
OTU1629	13	22	17	0.000261793	k__Bacteria;p__Proteobacteria;c__Alphaproteobacteria;o__Rhizobiales;f__Hyphomicrobiaceae;g__Pedomicrobium;s__uncultured_alpha_proteobacterium
OTU805	21	13	22	0.000281931	k__Bacteria;p__Actinobacteria;c__MB-A2-108;o__Ambiguous_taxa;f__Ambiguous_taxa;g__Ambiguous_taxa;s__Ambiguous_taxa
OTU2139	21	22	11	0.000271862	k__Bacteria;p__Acidobacteria;c__Subgroup_6
OTU2518	11	22	22	0.000276897	k__Bacteria;p__Proteobacteria;c__Gammaproteobacteria;o__Xanthomonadales;f__Xanthomonadaceae
OTU352	20	19	16	0.000276897	k__Bacteria;p__Acidobacteria;c__Blastocatellia__[Subgroup_4];o__Blastocatellales;f__Blastocatellaceae;g__JGI_0001001-H03
OTU1918	19	17	20	0.000281931	k__Bacteria;p__Chloroflexi;c__Anaerolineae;o__Caldilineales;f__Caldilineaceae;g__uncultured
OTU2624	13	21	18	0.000261793	k__Bacteria;p__Bacteroidetes;c__Bacteroidia;o__Cytophagales;f__Hymenobacteraceae;g__Hymenobacter
OTU369	17	24	14	0.000276897	k__Bacteria;p__Gemmatimonadetes;c__Gemmatimonadetes;o__Gemmatimonadales;f__Gemmatimonadaceae;g__uncultured
OTU806	11	19	25	0.000276897	k__Bacteria;p__Proteobacteria;c__Gammaproteobacteria;o__Betaproteobacteriales;f__Burkholderiaceae;g__Ramlibacter
OTU683	9	22	24	0.000276897	k__Bacteria;p__Chloroflexi;c__Anaerolineae;o__Caldilineales;f__Caldilineaceae;g__Litorilinea
OTU392	13	18	23	0.000271862	k__Bacteria;p__Acidobacteria;c__Blastocatellia__[Subgroup_4];o__Pyrinomonadales;f__Pyrinomonadaceae;g__RB41
OTU264	15	21	19	0.000276897	k__Archaea;p__Thaumarchaeota;c__Nitrososphaeria;o__Nitrososphaerales;f__Nitrososphaeraceae
OTU1345	23	20	9	0.000261793	k__Bacteria;p__Gemmatimonadetes;c__Gemmatimonadetes;o__Gemmatimonadales;f__Gemmatimonadaceae;g__Gemmatimonas
OTU79	22	17	14	0.000266828	k__Bacteria;p__Acidobacteria;c__Subgroup_5
OTU1381	26	13	15	0.000271862	k__Bacteria;p__Verrucomicrobia;c__Verrucomicrobiae;o__Pedosphaerales;f__Pedosphaeraceae;g__ADurb.Bin063-1;s__uncultured_bacterium
OTU48	21	19	10	0.000251724	k__Bacteria;p__Acidobacteria;c__Subgroup_6
OTU2370	16	20	16	0.000261793	k__Bacteria;p__Bacteroidetes;c__Bacteroidia;o__Chitinophagales;f__Chitinophagaceae;g__Dinghuibacter
OTU1194	20	17	12	0.00024669	k__Bacteria;p__Proteobacteria;c__Alphaproteobacteria;o__Caulobacterales;f__Caulobacteraceae;g__Brevundimonas
OTU821	17	13	24	0.000271862	k__Bacteria;p__Proteobacteria;c__Alphaproteobacteria;o__Sphingomonadales;f__Sphingomonadaceae;g__Novosphingobium
OTU1116	11	18	23	0.000261793	k__Bacteria;p__Proteobacteria;c__Gammaproteobacteria;o__Betaproteobacteriales;f__Burkholderiaceae;g__Caenimonas
OTU3064	15	18	18	0.000256759	k__Bacteria;p__Acidobacteria;c__Holophagae;o__Subgroup_7;f__uncultured_soil_bacterium;g__uncultured_soil_bacterium;s__uncultured_soil_bacterium
OTU1019	13	21	19	0.000266828	k__Bacteria;p__Proteobacteria;c__Alphaproteobacteria;o__Rhizobiales;f__Xanthobacteraceae
OTU1796	22	11	18	0.000256759	k__Bacteria;p__Proteobacteria;c__Alphaproteobacteria;o__Sphingomonadales;f__Sphingomonadaceae;g__Altererythrobacter
OTU266	9	16	28	0.000266828	k__Bacteria;p__Actinobacteria;c__Actinobacteria;o__Micrococcales;f__Micrococcaceae;g__Kocuria;s__Kocuria_rosea
OTU1312	13	16	22	0.000256759	k__Bacteria;p__Bacteroidetes;c__Bacteroidia;o__Sphingobacteriales;f__env.OPS_17
OTU61	10	17	24	0.000256759	k__Bacteria;p__Actinobacteria;c__Actinobacteria;o__Micrococcales;f__Microbacteriaceae
OTU1563	20	17	17	0.000271862	k__Bacteria;p__Bacteroidetes;c__Bacteroidia;o__Cytophagales;f__Microscillaceae;g__Ohtaekwangia
OTU1506	19	10	21	0.000251724	k__Bacteria;p__Actinobacteria;c__Actinobacteria;o__Micrococcales;f__Microbacteriaceae;g__Agromyces
OTU597	14	17	18	0.00024669	k__Bacteria;p__Bacteroidetes;c__Bacteroidia;o__Sphingobacteriales;f__env.OPS_17;g__uncultured_Bacteroidetes_bacterium;s__uncultured_Bacteroidetes_bacterium
OTU101	31	12	11	0.000271862	k__Bacteria;p__Acidobacteria;c__Subgroup_6
OTU1870	15	25	14	0.000271862	k__Bacteria;p__Acidobacteria;c__Blastocatellia__[Subgroup_4];o__Blastocatellales;f__Blastocatellaceae
OTU1958	2	10	38	0.000251724	k__Bacteria;p__Proteobacteria;c__Gammaproteobacteria;o__Betaproteobacteriales;f__Burkholderiaceae
OTU1439	7	14	31	0.000261793	k__Bacteria;p__Bacteroidetes;c__Bacteroidia;o__Flavobacteriales;f__Flavobacteriaceae;g__Flavobacterium
OTU2107	19	27	4	0.000251724	k__Bacteria
OTU2481	13	25	11	0.00024669	k__Bacteria;p__Proteobacteria;c__Gammaproteobacteria;o__Betaproteobacteriales;f__TRA3-20
OTU1764	25	13	16	0.000271862	k__Bacteria;p__Actinobacteria;c__Actinobacteria;o__Streptosporangiales;f__Streptosporangiaceae;g__Planotetraspora;s__Ambiguous_taxa
OTU3077	20	15	16	0.000256759	k__Bacteria;p__Actinobacteria;c__Acidimicrobiia;o__IMCC26256
OTU41	12	15	22	0.00024669	k__Bacteria;p__Proteobacteria;c__Gammaproteobacteria;o__Diplorickettsiales;f__Diplorickettsiaceae;g__Aquicella
OTU1071	12	17	21	0.000251724	k__Bacteria;p__Bacteroidetes;c__Bacteroidia;o__Chitinophagales;f__Chitinophagaceae;g__Segetibacter
OTU1198	9	20	22	0.000256759	k__Bacteria;p__Cyanobacteria;c__Oxyphotobacteria;o__Chloroplast
OTU3082	7	14	30	0.000256759	k__Bacteria;p__Proteobacteria;c__Gammaproteobacteria;o__Xanthomonadales;f__Xanthomonadaceae;g__Lysobacter
OTU326	22	14	16	0.000261793	k__Bacteria;p__Patescibacteria;c__Saccharimonadia;o__Saccharimonadales;f__uncultured_gamma_proteobacterium;g__uncultured_gamma_proteobacterium;s__uncultured_gamma_proteobacterium
OTU972	20	12	20	0.000261793	k__Bacteria;p__Proteobacteria;c__Gammaproteobacteria;o__Betaproteobacteriales;f__TRA3-20
OTU1900	16	19	17	0.000261793	k__Bacteria;p__Actinobacteria;c__Actinobacteria;o__Pseudonocardiales;f__Pseudonocardiaceae;g__Actinophytocola
OTU1717	23	11	18	0.000261793	k__Bacteria;p__Bacteroidetes;c__Bacteroidia;o__Chitinophagales;f__Chitinophagaceae;g__Flaviaesturariibacter;s__Flaviaesturariibacter_sp.
OTU2760	7	24	19	0.000251724	k__Bacteria;p__Actinobacteria;c__Actinobacteria;o__Propionibacteriales;f__Nocardioidaceae;g__Nocardioides
OTU1252	11	21	19	0.000256759	k__Bacteria;p__Bacteroidetes;c__Bacteroidia;o__Cytophagales;f__Hymenobacteraceae;g__Adhaeribacter
OTU389	13	10	28	0.000256759	k__Bacteria;p__Acidobacteria;c__Subgroup_6;o__uncultured_bacterium_259;f__uncultured_bacterium_259;g__uncultured_bacterium_259;s__uncultured_bacterium_259
OTU2253	20	19	13	0.000261793	k__Bacteria;p__Bacteroidetes;c__Bacteroidia;o__Chitinophagales;f__Chitinophagaceae;g__Terrimonas
OTU2254	14	18	17	0.00024669	k__Bacteria;p__Proteobacteria;c__Gammaproteobacteria;o__Xanthomonadales;f__Xanthomonadaceae;g__Lysobacter
OTU630	19	12	21	0.000261793	k__Bacteria;p__Proteobacteria;c__Gammaproteobacteria;o__Betaproteobacteriales;f__Burkholderiaceae;g__Lautropia
OTU1897	18	19	11	0.000241655	k__Bacteria;p__Bacteroidetes;c__Bacteroidia;o__Chitinophagales;f__Chitinophagaceae;g__Flavihumibacter;s__uncultured_bacterium
OTU104	17	18	16	0.000256759	k__Bacteria;p__Acidobacteria;c__Subgroup_6;o__Unknown_Order;f__Unknown_Family;g__Luteitalea;s__Ambiguous_taxa
OTU642	18	11	19	0.000241655	k__Bacteria;p__Patescibacteria;c__Saccharimonadia;o__Saccharimonadales;f__uncultured_gamma_proteobacterium;g__uncultured_gamma_proteobacterium;s__uncultured_gamma_proteobacterium
OTU1056	15	18	15	0.000241655	k__Bacteria;p__Acidobacteria;c__Blastocatellia__[Subgroup_4];o__Pyrinomonadales;f__Pyrinomonadaceae;g__RB41
OTU1432	24	17	5	0.000231586	k__Bacteria;p__Proteobacteria;c__Gammaproteobacteria;o__Betaproteobacteriales;f__TRA3-20
OTU2501	16	20	12	0.000241655	k__Bacteria;p__Patescibacteria;c__Saccharimonadia;o__Saccharimonadales
OTU2566	16	16	17	0.00024669	k__Bacteria;p__Bacteroidetes;c__Bacteroidia;o__Sphingobacteriales;f__AKYH767;g__Ambiguous_taxa;s__Ambiguous_taxa
OTU1565	21	11	17	0.00024669	k__Bacteria;p__Bacteroidetes;c__Bacteroidia;o__Chitinophagales;f__Chitinophagaceae;g__uncultured
OTU3052	23	9	17	0.00024669	k__Bacteria;p__Acidobacteria;c__Subgroup_6
OTU451	17	15	14	0.000231586	k__Bacteria;p__Proteobacteria;c__Alphaproteobacteria;o__Rhizobiales;f__Devosiaceae
OTU1274	19	13	16	0.000241655	k__Bacteria;p__Bacteroidetes;c__Bacteroidia;o__Chitinophagales;f__Chitinophagaceae;g__Parafilimonas;s__uncultured_bacterium
OTU1118	21	11	18	0.000251724	k__Bacteria;p__Patescibacteria;c__Saccharimonadia;o__Saccharimonadales;f__bacterium_LWQ8;g__bacterium_LWQ8;s__bacterium_LWQ8
OTU137	15	17	17	0.00024669	k__Bacteria;p__Bacteroidetes;c__Bacteroidia;o__Cytophagales;f__Hymenobacteraceae;g__Adhaeribacter;s__metagenome
OTU1732	23	13	11	0.000236621	k__Bacteria;p__Gemmatimonadetes;c__Gemmatimonadetes;o__Gemmatimonadales;f__Gemmatimonadaceae;g__uncultured;s__uncultured_Gemmatimonas_sp.
OTU1325	19	7	22	0.000241655	k__Bacteria;p__Chloroflexi;c__KD4-96
OTU1363	19	10	19	0.000241655	k__Bacteria;p__Proteobacteria;c__Alphaproteobacteria;o__Sphingomonadales;f__Sphingomonadaceae;g__Ellin6055
OTU3076	11	17	19	0.000236621	k__Bacteria;p__Proteobacteria;c__Gammaproteobacteria;o__Steroidobacterales;f__Steroidobacteraceae;g__uncultured
OTU559	16	17	15	0.000241655	k__Bacteria;p__Proteobacteria;c__Gammaproteobacteria;o__Betaproteobacteriales;f__Burkholderiaceae
OTU3054	14	13	19	0.000231586	k__Bacteria;p__Proteobacteria;c__Alphaproteobacteria;o__Elsterales;f__uncultured
OTU872	13	21	15	0.00024669	k__Bacteria;p__Bacteroidetes;c__Bacteroidia;o__Chitinophagales;f__Chitinophagaceae
OTU2014	15	13	18	0.000231586	k__Bacteria;p__Actinobacteria;c__Actinobacteria;o__Frankiales;f__Geodermatophilaceae;g__Modestobacter
OTU2846	20	14	13	0.000236621	k__Bacteria;p__Dependentiae;c__Babeliae;o__Babeliales;f__Vermiphilaceae
OTU836	16	18	15	0.00024669	k__Bacteria;p__Bacteroidetes;c__Bacteroidia;o__Chitinophagales;f__Chitinophagaceae;g__Segetibacter;s__uncultured_bacterium
OTU2917	16	18	15	0.00024669	k__Bacteria;p__Acidobacteria;c__Subgroup_6
OTU1915	19	14	15	0.000241655	k__Bacteria;p__Acidobacteria;c__Holophagae;o__Subgroup_7
OTU1206	9	13	25	0.000236621	k__Bacteria;p__Proteobacteria;c__Deltaproteobacteria;o__Myxococcales;f__Sandaracinaceae;g__uncultured
OTU2802	13	17	17	0.000236621	k__Bacteria;p__Gemmatimonadetes;c__Gemmatimonadetes;o__Gemmatimonadales;f__Gemmatimonadaceae
OTU1440	10	18	20	0.000241655	k__Bacteria;p__Proteobacteria;c__Gammaproteobacteria;o__Xanthomonadales;f__Rhodanobacteraceae
OTU576	15	15	17	0.000236621	k__Bacteria;p__Gemmatimonadetes;c__S0134_terrestrial_group;o__Ambiguous_taxa;f__Ambiguous_taxa;g__Ambiguous_taxa;s__Ambiguous_taxa
OTU1386	22	13	13	0.000241655	k__Bacteria;p__Proteobacteria;c__Deltaproteobacteria
OTU2565	16	22	11	0.00024669	k__Bacteria;p__Bacteroidetes;c__Bacteroidia;o__Chitinophagales;f__Chitinophagaceae;g__Ferruginibacter
OTU1920	20	18	10	0.000241655	k__Bacteria;p__Bacteroidetes;c__Bacteroidia;o__Chitinophagales;f__Chitinophagaceae;g__uncultured;s__Chitinophaga_sp._BN130233
OTU1449	5	18	24	0.000236621	k__Bacteria;p__Actinobacteria;c__Actinobacteria;o__Micromonosporales;f__Micromonosporaceae;g__Micromonospora
OTU367	17	15	15	0.000236621	k__Bacteria;p__Gemmatimonadetes;c__Gemmatimonadetes;o__Gemmatimonadales;f__Gemmatimonadaceae;g__uncultured;s__uncultured_Gemmatimonadetes_bacterium
OTU427	16	22	10	0.000241655	k__Bacteria;p__Acidobacteria;c__Subgroup_6
OTU2563	20	15	11	0.000231586	k__Bacteria;p__Acidobacteria;c__Subgroup_6
OTU330	14	15	17	0.000231586	k__Bacteria;p__Chloroflexi;c__Chloroflexia;o__Kallotenuales;f__AKIW781;g__uncultured_bacterium;s__uncultured_bacterium
OTU606	13	12	20	0.000226552	k__Bacteria;p__Proteobacteria;c__Deltaproteobacteria;o__Myxococcales;f__Haliangiaceae;g__Haliangium
OTU1518	10	14	25	0.00024669	k__Bacteria;p__Actinobacteria;c__Actinobacteria;o__Propionibacteriales;f__Nocardioidaceae;g__Nocardioides
OTU2552	14	18	17	0.00024669	k__Bacteria;p__Acidobacteria;c__Subgroup_6
OTU1489	15	13	18	0.000231586	k__Bacteria;p__Bacteroidetes;c__Bacteroidia;o__Chitinophagales;f__Saprospiraceae;g__uncultured;s__uncultured_Haliscomenobacter_sp.
OTU2899	14	17	16	0.000236621	k__Bacteria;p__Gemmatimonadetes;c__Gemmatimonadetes;o__Gemmatimonadales;f__Gemmatimonadaceae;g__Gemmatimonas
OTU1150	6	21	16	0.000216483	k__Bacteria;p__Proteobacteria;c__Alphaproteobacteria;o__Rhizobiales;f__Rhizobiales_Incertae_Sedis;g__Bauldia;s__Ambiguous_taxa
OTU1372	13	13	20	0.000231586	k__Bacteria;p__Proteobacteria;c__Alphaproteobacteria;o__Reyranellales;f__Reyranellaceae;g__uncultured;s__Ambiguous_taxa
OTU694	24	8	16	0.000241655	k__Bacteria;p__Acidobacteria;c__Subgroup_6
OTU208	25	5	17	0.000236621	k__Bacteria;p__Acidobacteria;c__Holophagae;o__Subgroup_7
OTU764	9	11	24	0.000221517	k__Bacteria;p__Proteobacteria;c__Deltaproteobacteria;o__Myxococcales;f__Polyangiaceae;g__uncultured
OTU2996	22	14	11	0.000236621	k__Bacteria;p__Bacteroidetes;c__Bacteroidia;o__Chitinophagales;f__Saprospiraceae;g__uncultured
OTU1349	14	11	21	0.000231586	k__Bacteria;p__Verrucomicrobia;c__Verrucomicrobiae;o__Chthoniobacterales;f__Chthoniobacteraceae;g__Chthoniobacter
OTU1919	14	18	15	0.000236621	k__Bacteria;p__Proteobacteria;c__Gammaproteobacteria;o__Betaproteobacteriales;f__Burkholderiaceae;g__Caenimonas
OTU990	9	12	25	0.000231586	k__Bacteria;p__Actinobacteria;c__Actinobacteria;o__Propionibacteriales;f__Nocardioidaceae;g__Nocardioides
OTU569	12	16	18	0.000231586	k__Bacteria;p__Cyanobacteria;c__Oxyphotobacteria;o__Nostocales;f__Coleofasciculaceae
OTU2256	17	13	16	0.000231586	k__Bacteria;p__Gemmatimonadetes;c__Gemmatimonadetes;o__Gemmatimonadales;f__Gemmatimonadaceae;g__uncultured
OTU1679	16	17	15	0.000241655	k__Bacteria;p__Gemmatimonadetes;c__Gemmatimonadetes;o__Gemmatimonadales;f__Gemmatimonadaceae;g__Gemmatimonas
OTU488	13	20	14	0.000236621	k__Bacteria;p__Proteobacteria;c__Alphaproteobacteria;o__Acetobacterales;f__Acetobacteraceae
OTU988	8	20	18	0.000231586	k__Bacteria;p__Bacteroidetes;c__Bacteroidia;o__Cytophagales;f__Cytophagaceae;g__Rhodocytophaga
OTU1484	22	11	13	0.000231586	k__Bacteria;p__Chloroflexi;c__Anaerolineae;o__SBR1031;f__A4b;g__uncultured_soil_bacterium;s__uncultured_soil_bacterium
OTU1806	19	11	16	0.000231586	k__Bacteria;p__Proteobacteria;c__Alphaproteobacteria;o__Sphingomonadales;f__Sphingomonadaceae;g__Novosphingobium
OTU351	9	16	22	0.000236621	k__Bacteria;p__Chloroflexi;c__Anaerolineae;o__Ardenticatenales;f__Ardenticatenaceae
OTU1630	15	19	11	0.000226552	k__Bacteria;p__Proteobacteria;c__Alphaproteobacteria;o__Rhizobiales;f__uncultured
OTU415	16	14	14	0.000221517	k__Bacteria;p__Bacteroidetes;c__Bacteroidia;o__Chitinophagales;f__Chitinophagaceae;g__uncultured
OTU890	8	19	20	0.000236621	k__Bacteria;p__Proteobacteria;c__Gammaproteobacteria;o__Betaproteobacteriales;f__TRA3-20
OTU1767	15	13	18	0.000231586	k__Bacteria;p__Actinobacteria;c__Actinobacteria;o__Pseudonocardiales;f__Pseudonocardiaceae;g__Lechevalieria
OTU1954	22	14	11	0.000236621	k__Bacteria;p__Acidobacteria;c__Subgroup_17
OTU1583	13	16	15	0.000221517	k__Bacteria;p__Proteobacteria;c__Gammaproteobacteria;o__Betaproteobacteriales;f__Nitrosomonadaceae;g__Ellin6067
OTU59	11	5	30	0.000231586	k__Bacteria;p__Acidobacteria;c__Subgroup_6;o__uncultured_proteobacterium;f__uncultured_proteobacterium;g__uncultured_proteobacterium;s__uncultured_proteobacterium
OTU967	14	21	11	0.000231586	k__Bacteria;p__Proteobacteria;c__Gammaproteobacteria;o__Xanthomonadales;f__Xanthomonadaceae;g__Pseudoxanthomonas
OTU1980	16	8	20	0.000221517	k__Bacteria;p__Bacteroidetes;c__Bacteroidia;o__Cytophagales;f__Microscillaceae;g__Ohtaekwangia;s__uncultured_Bacteroidetes_bacterium
OTU610	15	20	11	0.000231586	k__Bacteria;p__Acidobacteria;c__Blastocatellia__[Subgroup_4];o__Blastocatellales;f__Blastocatellaceae;g__JGI_0001001-H03
OTU1233	19	15	11	0.000226552	k__Bacteria;p__Proteobacteria;c__Gammaproteobacteria;o__Betaproteobacteriales;f__TRA3-20
OTU383	17	6	23	0.000231586	k__Bacteria;p__Armatimonadetes;c__uncultured;o__metagenome;f__metagenome;g__metagenome;s__metagenome
OTU227	19	15	12	0.000231586	k__Bacteria;p__Chloroflexi;c__Anaerolineae;o__Ardenticatenales;f__uncultured;g__uncultured_Litorilinea_sp.;s__uncultured_Litorilinea_sp.
OTU2187	17	13	18	0.000241655	k__Bacteria;p__Acidobacteria;c__Subgroup_25;o__uncultured_bacterium;f__uncultured_bacterium;g__uncultured_bacterium;s__uncultured_bacterium
OTU768	16	13	11	0.000201379	k__Bacteria;p__Proteobacteria;c__Alphaproteobacteria;o__Rhizobiales;f__Rhizobiales_Incertae_Sedis;g__Nordella;s__Ambiguous_taxa
OTU364	11	16	19	0.000231586	k__Bacteria;p__Proteobacteria;c__Alphaproteobacteria;o__Rhizobiales;f__Methyloligellaceae;g__uncultured;s__Ambiguous_taxa
OTU1144	13	18	15	0.000231586	k__Bacteria;p__Proteobacteria;c__Alphaproteobacteria;o__Rhizobiales;f__Hyphomicrobiaceae;g__Pedomicrobium
OTU1124	19	9	18	0.000231586	k__Bacteria;p__Chloroflexi;c__Anaerolineae;o__Caldilineales;f__Caldilineaceae;g__uncultured;s__uncultured_bacterium
OTU2599	9	15	20	0.000221517	k__Bacteria;p__Actinobacteria;c__Actinobacteria;o__Frankiales;f__Nakamurellaceae;g__Nakamurella
OTU918	18	11	14	0.000216483	k__Bacteria;p__Gemmatimonadetes;c__Gemmatimonadetes;o__Gemmatimonadales;f__Gemmatimonadaceae;g__uncultured;s__uncultured_Gemmatimonas_sp.
OTU1753	22	15	9	0.000231586	k__Bacteria;p__Proteobacteria;c__Alphaproteobacteria;o__Caulobacterales;f__Hyphomonadaceae;g__SWB02;s__uncultured_bacterium
OTU263	14	11	21	0.000231586	k__Bacteria;p__Patescibacteria;c__Saccharimonadia;o__Saccharimonadales
OTU1173	10	16	19	0.000226552	k__Bacteria;p__Actinobacteria;c__Actinobacteria;o__Propionibacteriales;f__Nocardioidaceae;g__Nocardioides
OTU563	12	17	16	0.000226552	k__Bacteria;p__Actinobacteria;c__Actinobacteria;o__Micromonosporales;f__Micromonosporaceae
OTU425	15	8	21	0.000221517	k__Bacteria;p__Proteobacteria;c__Alphaproteobacteria;o__Azospirillales;f__Inquilinaceae;g__Inquilinus;s__Inquilinus_limosus
OTU537	9	13	23	0.000226552	k__Bacteria;p__Acidobacteria;c__Subgroup_6
OTU1215	20	8	18	0.000231586	k__Bacteria;p__Proteobacteria;c__Deltaproteobacteria;o__Oligoflexales;f__0319-6G20;g__uncultured_gamma_proteobacterium;s__uncultured_gamma_proteobacterium
OTU1955	11	18	14	0.000216483	k__Bacteria;p__Proteobacteria;c__Alphaproteobacteria;o__Rhizobiales;f__Labraceae;g__Labrys;s__uncultured_bacterium
OTU98	18	13	14	0.000226552	k__Bacteria;p__Proteobacteria;c__Gammaproteobacteria;o__Betaproteobacteriales;f__TRA3-20;g__metagenome;s__metagenome
OTU1523	12	16	14	0.000211448	k__Bacteria;p__Acidobacteria;c__Subgroup_6
OTU1978	21	13	13	0.000236621	k__Bacteria;p__Acidobacteria;c__Acidobacteriia;o__Solibacterales;f__Solibacteraceae__[Subgroup_3];g__Bryobacter
OTU306	10	9	24	0.000216483	k__Bacteria;p__Proteobacteria;c__Deltaproteobacteria;o__Myxococcales;f__Sandaracinaceae;g__uncultured
OTU225	16	16	13	0.000226552	k__Bacteria;p__Gemmatimonadetes;c__Gemmatimonadetes;o__Gemmatimonadales;f__Gemmatimonadaceae;g__uncultured
OTU1556	17	16	11	0.000221517	k__Bacteria;p__Acidobacteria;c__Subgroup_6
OTU403	12	12	19	0.000216483	k__Bacteria;p__Proteobacteria;c__Gammaproteobacteria;o__Betaproteobacteriales;f__Burkholderiaceae
OTU491	11	10	22	0.000216483	k__Bacteria;p__Actinobacteria;c__Acidimicrobiia;o__uncultured
OTU2658	17	14	14	0.000226552	k__Bacteria;p__Bacteroidetes;c__Bacteroidia;o__Chitinophagales;f__Chitinophagaceae;g__uncultured;s__metagenome
OTU1838	17	9	16	0.000211448	k__Bacteria;p__Acidobacteria;c__Holophagae;o__Subgroup_7;f__uncultured_Acidobacterium_sp.;g__uncultured_Acidobacterium_sp.;s__uncultured_Acidobacterium_sp.
OTU170	15	14	16	0.000226552	k__Bacteria;p__Proteobacteria;c__Alphaproteobacteria;o__Rhizobiales;f__Beijerinckiaceae;g__Microvirga
OTU499	11	22	11	0.000221517	k__Bacteria;p__Acidobacteria;c__Subgroup_6
OTU2755	7	22	13	0.000211448	k__Bacteria;p__Bacteroidetes;c__Bacteroidia;o__Chitinophagales;f__Chitinophagaceae;g__Flavisolibacter
OTU1634	18	16	12	0.000231586	k__Bacteria;p__Acidobacteria;c__Subgroup_6
OTU1239	14	17	12	0.000216483	k__Bacteria;p__Acidobacteria;c__Subgroup_6
OTU2013	14	18	13	0.000226552	k__Bacteria;p__Actinobacteria;c__0319-7L14
OTU2074	17	11	14	0.000211448	k__Bacteria;p__Proteobacteria;c__Gammaproteobacteria;o__Betaproteobacteriales;f__Nitrosomonadaceae;g__Ellin6067
OTU2761	12	17	14	0.000216483	k__Bacteria;p__Acidobacteria;c__Acidobacteriia;o__Solibacterales;f__Solibacteraceae__[Subgroup_3];g__Bryobacter
OTU1405	17	15	11	0.000216483	k__Bacteria;p__Bacteroidetes;c__Bacteroidia;o__Chitinophagales;f__Chitinophagaceae;g__uncultured
OTU846	17	10	16	0.000216483	k__Bacteria;p__Proteobacteria;c__Deltaproteobacteria;o__Myxococcales;f__Sandaracinaceae
OTU1487	12	12	21	0.000226552	k__Bacteria;p__Acidobacteria;c__Holophagae;o__Subgroup_7
OTU54	18	14	13	0.000226552	k__Bacteria;p__Acidobacteria;c__Holophagae;o__Subgroup_7;f__uncultured_Acidobacteria_bacterium;g__uncultured_Acidobacteria_bacterium;s__uncultured_Acidobacteria_bacterium
OTU744	21	12	10	0.000216483	k__Bacteria;p__Bacteroidetes;c__Bacteroidia;o__Cytophagales;f__Microscillaceae
OTU1273	8	16	20	0.000221517	k__Bacteria;p__Acidobacteria;c__Thermoanaerobaculia;o__Thermoanaerobaculales;f__Thermoanaerobaculaceae;g__Subgroup_10
OTU810	11	10	24	0.000226552	k__Bacteria;p__Acidobacteria;c__Holophagae;o__Subgroup_7
OTU1830	14	14	12	0.000201379	k__Bacteria;p__Actinobacteria;c__Thermoleophilia;o__Solirubrobacterales;f__67-14
OTU436	9	16	18	0.000216483	k__Bacteria;p__Actinobacteria;c__Actinobacteria;o__Propionibacteriales;f__Nocardioidaceae;g__Nocardioides;s__uncultured_bacterium
OTU1199	13	15	14	0.000211448	k__Bacteria;p__Nitrospirae;c__Nitrospira;o__Nitrospirales;f__Nitrospiraceae;g__Nitrospira
OTU228	19	13	10	0.000211448	k__Bacteria;p__Acidobacteria;c__Blastocatellia__[Subgroup_4];o__Pyrinomonadales;f__Pyrinomonadaceae;g__RB41
OTU1480	15	6	21	0.000211448	k__Bacteria;p__Patescibacteria;c__Saccharimonadia;o__Saccharimonadales
OTU516	14	12	14	0.000201379	k__Bacteria;p__Proteobacteria;c__Gammaproteobacteria;o__Xanthomonadales;f__Rhodanobacteraceae;g__uncultured;s__uncultured_bacterium
OTU1843	14	14	14	0.000211448	k__Bacteria;p__Proteobacteria;c__Gammaproteobacteria;o__Betaproteobacteriales;f__SC-I-84;g__uncultured_bacterium;s__uncultured_bacterium
OTU1905	17	13	13	0.000216483	k__Bacteria;p__Proteobacteria;c__Alphaproteobacteria;o__Sphingomonadales;f__Sphingomonadaceae
OTU1119	6	19	20	0.000226552	k__Bacteria;p__Actinobacteria;c__Thermoleophilia;o__Solirubrobacterales;f__Solirubrobacteraceae;g__uncultured
OTU3049	12	10	16	0.00019131	k__Bacteria;p__Proteobacteria;c__Deltaproteobacteria;o__Myxococcales;f__bacteriap25;g__uncultured_Syntrophobacterales_bacterium;s__uncultured_Syntrophobacterales_bacterium
OTU253	15	17	10	0.000211448	k__Bacteria;p__Proteobacteria;c__Alphaproteobacteria;o__Caulobacterales;f__Hyphomonadaceae;g__Hirschia;s__metagenome
OTU802	8	16	17	0.000206414	k__Bacteria;p__Acidobacteria;c__Subgroup_6
OTU2706	24	13	3	0.000201379	k__Bacteria;p__Chloroflexi;c__Chloroflexia;o__Thermomicrobiales;f__JG30-KF-CM45
OTU95	18	10	13	0.000206414	k__Bacteria;p__Proteobacteria;c__Alphaproteobacteria;o__Azospirillales;f__Azospirillaceae;g__Skermanella
OTU1253	12	20	9	0.000206414	k__Bacteria;p__Chloroflexi;c__Dehalococcoidia;o__S085;f__metagenome;g__metagenome;s__metagenome
OTU2535	16	17	10	0.000216483	k__Bacteria;p__Bacteroidetes;c__Bacteroidia;o__Cytophagales;f__Microscillaceae;g__uncultured;s__uncultured_Ohtaekwangia_sp.
OTU504	15	11	14	0.000201379	k__Bacteria;p__Bacteroidetes;c__Bacteroidia;o__Chitinophagales;f__Chitinophagaceae;g__Segetibacter
OTU1876	9	16	16	0.000206414	k__Bacteria;p__Bacteroidetes;c__Bacteroidia;o__Cytophagales;f__Hymenobacteraceae;g__Hymenobacter
OTU2577	30	3	7	0.000201379	k__Bacteria;p__Chloroflexi;c__Chloroflexia;o__Chloroflexales;f__Roseiflexaceae;g__uncultured;s__uncultured_Chloroflexi_bacterium
OTU411	16	8	17	0.000206414	k__Bacteria;p__Proteobacteria;c__Alphaproteobacteria;o__Rhizobiales;f__Beijerinckiaceae;g__uncultured
OTU2443	12	18	12	0.000211448	k__Bacteria;p__Bacteroidetes;c__Bacteroidia;o__Cytophagales;f__Cytophagaceae;g__Sporocytophaga
OTU2479	10	20	11	0.000206414	k__Bacteria;p__Bacteroidetes;c__Bacteroidia;o__Cytophagales;f__Microscillaceae;g__uncultured
OTU3008	13	13	14	0.000201379	k__Bacteria;p__Proteobacteria;c__Gammaproteobacteria;o__Xanthomonadales;f__Xanthomonadaceae;g__Arenimonas
OTU1159	16	14	13	0.000216483	k__Bacteria;p__Proteobacteria;c__Deltaproteobacteria;o__Bdellovibrionales;f__Bdellovibrionaceae;g__Bdellovibrio;s__uncultured_bacterium
OTU2328	19	10	12	0.000206414	k__Bacteria;p__Acidobacteria;c__Subgroup_6;o__unidentified;f__unidentified;g__unidentified;s__unidentified
OTU1599	5	18	17	0.000201379	k__Bacteria;p__Bacteroidetes;c__Bacteroidia;o__Cytophagales;f__Cytophagaceae;g__Rhodocytophaga
OTU2126	11	18	12	0.000206414	k__Bacteria;p__Actinobacteria;c__Actinobacteria;o__Propionibacteriales;f__Nocardioidaceae;g__Nocardioides
OTU1846	15	13	11	0.000196345	k__Bacteria;p__Actinobacteria;c__Rubrobacteria;o__Rubrobacterales;f__Rubrobacteriaceae;g__Rubrobacter;s__uncultured_Rubrobacter_sp.
OTU2589	0	36	5	0.000206414	k__Bacteria;p__Patescibacteria;c__Saccharimonadia;o__Saccharimonadales
OTU1834	17	10	13	0.000201379	k__Bacteria;p__Actinobacteria;c__0319-7L14
OTU1407	8	12	18	0.00019131	k__Bacteria;p__Actinobacteria;c__Actinobacteria;o__Propionibacteriales;f__Nocardioidaceae;g__Nocardioides
OTU1871	17	17	9	0.000216483	k__Bacteria;p__Acidobacteria;c__Subgroup_6
OTU1018	9	9	20	0.00019131	k__Bacteria;p__Proteobacteria;c__Alphaproteobacteria;o__Rhodobacterales;f__Rhodobacteraceae;g__Rubellimicrobium
OTU1378	12	12	15	0.000196345	k__Bacteria;p__Bacteroidetes;c__Bacteroidia;o__Chitinophagales;f__Chitinophagaceae
OTU1492	17	9	16	0.000211448	k__Bacteria;p__Acidobacteria;c__Blastocatellia__[Subgroup_4];o__Pyrinomonadales;f__Pyrinomonadaceae;g__RB41
OTU2309	17	10	12	0.000196345	k__Bacteria;p__Acidobacteria;c__Acidobacteriia;o__Solibacterales;f__Solibacteraceae__[Subgroup_3];g__Bryobacter;s__Ambiguous_taxa
OTU1456	11	18	9	0.00019131	k__Bacteria;p__Acidobacteria;c__Blastocatellia__[Subgroup_4];o__Blastocatellales;f__Blastocatellaceae;g__Blastocatella
OTU1632	7	19	16	0.000211448	k__Bacteria;p__Acidobacteria;c__Thermoanaerobaculia;o__Thermoanaerobaculales;f__Thermoanaerobaculaceae;g__Subgroup_10
OTU680	10	11	20	0.000206414	k__Bacteria;p__Gemmatimonadetes;c__Longimicrobia;o__Longimicrobiales;f__Longimicrobiaceae
OTU1850	9	19	12	0.000201379	k__Bacteria;p__Bacteroidetes;c__Bacteroidia;o__Chitinophagales;f__Chitinophagaceae;g__uncultured
OTU1728	14	11	18	0.000216483	k__Bacteria;p__Proteobacteria;c__Alphaproteobacteria;o__Sphingomonadales;f__Sphingomonadaceae
OTU1474	6	15	19	0.000201379	k__Bacteria;p__Chloroflexi;c__Anaerolineae;o__Caldilineales;f__Caldilineaceae;g__uncultured;s__uncultured_bacterium
OTU1596	6	12	23	0.000206414	k__Bacteria;p__Proteobacteria;c__Alphaproteobacteria;o__Rhizobiales;f__Devosiaceae
OTU94	11	10	16	0.000186276	k__Bacteria;p__Actinobacteria;c__Thermoleophilia;o__Gaiellales;f__uncultured
OTU404	11	12	16	0.000196345	k__Bacteria;p__Actinobacteria;c__Actinobacteria;o__Micrococcales;f__Microbacteriaceae;g__Agromyces
OTU2007	10	12	17	0.000196345	k__Bacteria;p__Bacteroidetes;c__Bacteroidia;o__Chitinophagales;f__Chitinophagaceae;g__Flavisolibacter
OTU1890	33	5	0	0.00019131	k__Bacteria;p__Proteobacteria;c__Deltaproteobacteria;o__Myxococcales;f__Sandaracinaceae;g__uncultured
OTU1015	8	12	22	0.000211448	k__Bacteria;p__Actinobacteria;c__Thermoleophilia;o__Gaiellales;f__Gaiellaceae;g__Gaiella
OTU2793	18	12	12	0.000211448	k__Bacteria;p__Verrucomicrobia;c__Verrucomicrobiae;o__Chthoniobacterales;f__Chthoniobacteraceae;g__Candidatus_Udaeobacter
OTU2835	8	22	12	0.000211448	k__Bacteria;p__Chloroflexi;c__KD4-96;o__uncultured_Chloroflexi_bacterium;f__uncultured_Chloroflexi_bacterium;g__uncultured_Chloroflexi_bacterium;s__uncultured_Chloroflexi_bacterium
OTU789	16	15	10	0.000206414	k__Bacteria;p__Proteobacteria;c__Gammaproteobacteria;o__Betaproteobacteriales;f__Burkholderiaceae;g__Rhizobacter
OTU2385	14	13	12	0.000196345	k__Bacteria;p__Bacteroidetes;c__Bacteroidia;o__Chitinophagales;f__Chitinophagaceae;g__Flaviaesturariibacter;s__uncultured_bacterium
OTU759	16	11	13	0.000201379	k__Bacteria;p__Acidobacteria;c__Blastocatellia__[Subgroup_4];o__DS-100;f__uncultured_Acidobacteriales_bacterium;g__uncultured_Acidobacteriales_bacterium;s__uncultured_Acidobacteriales_bacterium
OTU2382	18	9	13	0.000201379	k__Bacteria;p__Acidobacteria;c__Blastocatellia__[Subgroup_4];o__Pyrinomonadales;f__Pyrinomonadaceae;g__RB41
OTU370	8	5	23	0.000181242	k__Bacteria;p__Proteobacteria;c__Gammaproteobacteria;o__Xanthomonadales;f__Xanthomonadaceae;g__Lysobacter;s__uncultured_Lysobacter_sp.
OTU1431	19	8	12	0.000196345	k__Bacteria;p__Proteobacteria;c__Alphaproteobacteria;o__Tistrellales;f__Geminicoccaceae;g__Candidatus_Alysiosphaera;s__uncultured_bacterium
OTU1680	14	6	19	0.000196345	k__Bacteria;p__Chloroflexi;c__Anaerolineae;o__Ardenticatenales;f__uncultured
OTU140	9	8	20	0.000186276	k__Bacteria;p__Acidobacteria;c__Thermoanaerobaculia;o__Thermoanaerobaculales;f__Thermoanaerobaculaceae;g__Subgroup_10
OTU1539	15	13	13	0.000206414	k__Bacteria;p__Chloroflexi;c__Chloroflexia;o__Thermomicrobiales;f__JG30-KF-CM45;g__metagenome;s__metagenome
OTU2811	11	16	13	0.000201379	k__Bacteria;p__Actinobacteria;c__0319-7L14;o__uncultured_bacterium;f__uncultured_bacterium;g__uncultured_bacterium;s__uncultured_bacterium
OTU840	15	9	15	0.000196345	k__Bacteria;p__Proteobacteria;c__Gammaproteobacteria;o__Cellvibrionales;f__Cellvibrionaceae;g__Cellvibrio
OTU1552	17	5	17	0.000196345	k__Bacteria;p__Bacteroidetes;c__Bacteroidia;o__Flavobacteriales;f__NS9_marine_group;g__metagenome;s__metagenome
OTU2241	11	9	20	0.000201379	k__Bacteria;p__Proteobacteria;c__Deltaproteobacteria;o__Myxococcales;f__P3OB-42;g__uncultured_Archangiaceae_bacterium;s__uncultured_Archangiaceae_bacterium
OTU2352	11	17	12	0.000201379	k__Bacteria;p__Patescibacteria;c__Saccharimonadia;o__Saccharimonadales;f__Saccharimonadaceae
OTU100	15	9	13	0.000186276	k__Bacteria;p__Patescibacteria;c__Saccharimonadia;o__Saccharimonadales;f__uncultured_gamma_proteobacterium;g__uncultured_gamma_proteobacterium;s__uncultured_gamma_proteobacterium
OTU393	13	8	15	0.000181242	k__Bacteria;p__Proteobacteria;c__Gammaproteobacteria;o__Steroidobacterales;f__Steroidobacteraceae;g__Steroidobacter
OTU1321	16	12	10	0.00019131	k__Bacteria;p__Gemmatimonadetes;c__Gemmatimonadetes;o__Gemmatimonadales;f__Gemmatimonadaceae
OTU412	9	7	24	0.000201379	k__Bacteria;p__Proteobacteria;c__Gammaproteobacteria;o__Diplorickettsiales;f__Diplorickettsiaceae;g__Aquicella
OTU1039	12	15	12	0.000196345	k__Bacteria;p__Gemmatimonadetes;c__Gemmatimonadetes;o__Gemmatimonadales;f__Gemmatimonadaceae;g__uncultured
OTU2088	11	10	14	0.000176207	k__Bacteria;p__Actinobacteria;c__Actinobacteria;o__Propionibacteriales;f__Nocardioidaceae;g__Nocardioides
OTU2221	9	13	14	0.000181242	k__Bacteria;p__Proteobacteria;c__Gammaproteobacteria;o__Steroidobacterales;f__Steroidobacteraceae
OTU1577	13	16	7	0.000181242	k__Bacteria;p__Bacteroidetes;c__Bacteroidia;o__Chitinophagales;f__Chitinophagaceae;g__Cnuella;s__uncultured_bacterium
OTU1691	14	11	14	0.000196345	k__Bacteria;p__Acidobacteria;c__Subgroup_6
OTU2448	11	21	8	0.000201379	k__Bacteria;p__Dependentiae;c__Babeliae;o__Babeliales;f__Vermiphilaceae;g__uncultured_soil_bacterium;s__uncultured_soil_bacterium
OTU1102	14	14	11	0.000196345	k__Bacteria;p__Proteobacteria;c__Gammaproteobacteria;o__Xanthomonadales;f__Xanthomonadaceae;g__Pseudoxanthomonas;s__Pseudoxanthomonas_mexicana
OTU2630	19	17	4	0.000201379	k__Bacteria;p__Acidobacteria;c__Subgroup_6
OTU2580	11	13	15	0.000196345	k__Bacteria;p__Firmicutes;c__Bacilli;o__Bacillales;f__Bacillaceae;g__Bacillus;s__Bacillus_asahii
OTU1622	14	12	13	0.000196345	k__Bacteria;p__Bacteroidetes;c__Bacteroidia;o__Chitinophagales;f__Chitinophagaceae;g__uncultured
OTU1762	6	20	14	0.000201379	k__Bacteria;p__Bacteroidetes;c__Bacteroidia;o__Chitinophagales;f__Chitinophagaceae
OTU2791	16	12	9	0.000186276	k__Bacteria;p__Bacteroidetes;c__Bacteroidia;o__Chitinophagales;f__uncultured;g__metagenome;s__metagenome
OTU1737	9	14	15	0.00019131	k__Bacteria;p__Actinobacteria;c__Actinobacteria;o__Micromonosporales;f__Micromonosporaceae
OTU187	16	10	11	0.000186276	k__Bacteria;p__Acidobacteria;c__Holophagae;o__Subgroup_7;f__uncultured_Acidobacterium_sp.;g__uncultured_Acidobacterium_sp.;s__uncultured_Acidobacterium_sp.
OTU787	14	10	14	0.00019131	k__Bacteria;p__Actinobacteria
OTU2738	11	14	13	0.00019131	k__Bacteria;p__Acidobacteria;c__Blastocatellia__[Subgroup_4];o__Pyrinomonadales;f__Pyrinomonadaceae;g__RB41
OTU1073	11	16	10	0.000186276	k__Bacteria;p__Bacteroidetes;c__Bacteroidia;o__Chitinophagales;f__Chitinophagaceae;g__UTBCD1;s__uncultured_bacterium
OTU976	15	9	15	0.000196345	k__Bacteria;p__Proteobacteria;c__Deltaproteobacteria;o__Myxococcales;f__Polyangiaceae;g__Jahnella;s__Jahnella_thaxteri
OTU969	14	10	15	0.000196345	k__Bacteria;p__Chloroflexi;c__Anaerolineae;o__Ardenticatenales;f__uncultured
OTU733	13	11	13	0.000186276	k__Bacteria;p__Proteobacteria;c__Deltaproteobacteria;o__Myxococcales
OTU1559	6	5	25	0.000181242	k__Bacteria;p__Proteobacteria;c__Deltaproteobacteria;o__Myxococcales;f__Archangiaceae;g__Ambiguous_taxa;s__Ambiguous_taxa
OTU689	9	15	13	0.000186276	k__Bacteria;p__Patescibacteria;c__Saccharimonadia;o__Saccharimonadales
OTU2692	12	10	17	0.000196345	k__Bacteria;p__Verrucomicrobia;c__Verrucomicrobiae;o__Pedosphaerales;f__Pedosphaeraceae;g__uncultured_subdivision_3_bacterium;s__uncultured_subdivision_3_bacterium
OTU615	8	13	14	0.000176207	k__Bacteria;p__Chloroflexi;c__TK10
OTU1579	14	10	13	0.000186276	k__Bacteria;p__Proteobacteria;c__Gammaproteobacteria;o__Steroidobacterales;f__Woeseiaceae;g__JTB255_marine_benthic_group;s__uncultured_bacterium
OTU1371	3	14	19	0.000181242	k__Bacteria;p__Proteobacteria;c__Alphaproteobacteria;o__Rhizobiales;f__Beijerinckiaceae
OTU2041	11	12	11	0.000171173	k__Bacteria;p__Proteobacteria;c__Alphaproteobacteria;o__Dongiales;f__Dongiaceae;g__Dongia
OTU2109	7	11	16	0.000171173	k__Bacteria;p__Actinobacteria;c__Thermoleophilia;o__uncultured;f__uncultured_bacterium;g__uncultured_bacterium;s__uncultured_bacterium
OTU233	16	12	9	0.000186276	k__Bacteria;p__Bacteroidetes;c__Bacteroidia;o__Chitinophagales;f__Chitinophagaceae;g__uncultured
OTU1067	11	13	14	0.00019131	k__Bacteria;p__Chloroflexi;c__Anaerolineae;o__SBR1031;f__A4b
OTU271	9	17	10	0.000181242	k__Bacteria;p__Proteobacteria;c__Alphaproteobacteria;o__Rhizobiales;f__Devosiaceae;g__Devosia
OTU1101	11	11	15	0.000186276	k__Bacteria;p__Bacteroidetes;c__Bacteroidia;o__Chitinophagales;f__Chitinophagaceae;g__Segetibacter
OTU1576	15	11	12	0.00019131	k__Bacteria;p__Firmicutes;c__Bacilli;o__Bacillales;f__Paenibacillaceae;g__Paenibacillus
OTU1152	16	6	13	0.000176207	k__Bacteria;p__Acidobacteria;c__Subgroup_6
OTU2186	6	14	14	0.000171173	k__Bacteria;p__Proteobacteria;c__Deltaproteobacteria;o__Myxococcales;f__Vulgatibacteraceae;g__Vulgatibacter;s__uncultured_bacterium
OTU2619	13	9	12	0.000171173	k__Bacteria;p__Bacteroidetes;c__Bacteroidia;o__Chitinophagales;f__Chitinophagaceae;g__Segetibacter
OTU2607	10	10	16	0.000181242	k__Bacteria;p__Acidobacteria;c__Subgroup_6
OTU1040	8	11	18	0.000186276	k__Bacteria;p__Bacteroidetes;c__Ignavibacteria;o__OPB56;f__uncultured_bacterium;g__uncultured_bacterium;s__uncultured_bacterium
OTU1035	5	6	24	0.000176207	k__Bacteria;p__Actinobacteria;c__Actinobacteria;o__Propionibacteriales;f__Nocardioidaceae
OTU1355	11	10	17	0.00019131	k__Bacteria;p__Bacteroidetes;c__Bacteroidia;o__Chitinophagales;f__Chitinophagaceae;g__Flavisolibacter
OTU1886	10	13	11	0.000171173	k__Bacteria;p__Acidobacteria;c__Subgroup_6
OTU909	9	12	15	0.000181242	k__Bacteria;p__Chloroflexi;c__Chloroflexia;o__Chloroflexales;f__Chloroflexaceae;g__FFCH7168;s__uncultured_bacterium
OTU934	12	6	16	0.000171173	k__Bacteria;p__Acidobacteria;c__Subgroup_6
OTU3028	3	10	22	0.000176207	k__Bacteria;p__Actinobacteria;c__Thermoleophilia;o__Gaiellales;f__uncultured
OTU2356	9	13	12	0.000171173	k__Bacteria;p__Chloroflexi;c__Dehalococcoidia;o__S085;f__metagenome;g__metagenome;s__metagenome
OTU73	12	12	12	0.000181242	k__Bacteria;p__Bacteroidetes;c__Bacteroidia;o__Chitinophagales;f__Chitinophagaceae
OTU2480	11	19	8	0.00019131	k__Bacteria;p__Acidobacteria;c__Subgroup_5
OTU1416	7	10	18	0.000176207	k__Bacteria;p__Proteobacteria;c__Alphaproteobacteria;o__Rhizobiales;f__Hyphomicrobiaceae;g__Pedomicrobium;s__Ambiguous_taxa
OTU285	3	21	12	0.000181242	k__Bacteria;p__Actinobacteria;c__Actinobacteria;o__Streptosporangiales;f__Thermomonosporaceae;g__Actinomadura
OTU1946	19	7	10	0.000181242	k__Bacteria;p__Acidobacteria;c__Subgroup_6
OTU2520	8	16	14	0.00019131	k__Bacteria;p__Deinococcus-Thermus;c__Deinococci;o__Deinococcales;f__Trueperaceae;g__Truepera;s__uncultured_Deinococcales_bacterium
OTU2695	12	18	8	0.00019131	k__Bacteria;p__Acidobacteria;c__Thermoanaerobaculia;o__Thermoanaerobaculales;f__Thermoanaerobaculaceae;g__Subgroup_10
OTU2326	14	13	10	0.000186276	k__Bacteria;p__Acidobacteria;c__Holophagae;o__Subgroup_7
OTU1244	11	12	14	0.000186276	k__Bacteria;p__Chloroflexi;c__Chloroflexia;o__Chloroflexales;f__Roseiflexaceae;g__uncultured
OTU1995	5	33	0	0.00019131	k__Bacteria;p__Patescibacteria;c__Saccharimonadia;o__Saccharimonadales
OTU2678	6	18	12	0.000181242	k__Bacteria;p__Proteobacteria;c__Gammaproteobacteria;o__Betaproteobacteriales;f__Burkholderiaceae
OTU1757	17	9	8	0.000171173	k__Bacteria;p__Acidobacteria;c__Blastocatellia__[Subgroup_4];o__Pyrinomonadales;f__Pyrinomonadaceae;g__RB41
OTU1553	12	14	10	0.000181242	k__Bacteria;p__Bacteroidetes;c__Bacteroidia;o__Chitinophagales;f__Chitinophagaceae;g__Flavisolibacter;s__uncultured_Flavisolibacter_sp.
OTU2097	13	12	13	0.00019131	k__Bacteria;p__Acidobacteria;c__Holophagae;o__Subgroup_7;f__uncultured_Acidobacteria_bacterium;g__uncultured_Acidobacteria_bacterium;s__uncultured_Acidobacteria_bacterium
OTU2489	11	18	8	0.000186276	k__Bacteria;p__Bacteroidetes;c__Bacteroidia;o__Cytophagales;f__Microscillaceae;g__Ohtaekwangia
OTU1376	9	15	9	0.000166138	k__Bacteria;p__Armatimonadetes;c__Fimbriimonadia;o__Fimbriimonadales;f__Fimbriimonadaceae;g__metagenome;s__metagenome
OTU944	14	10	10	0.000171173	k__Bacteria;p__Proteobacteria;c__Deltaproteobacteria;o__Myxococcales;f__BIrii41;g__uncultured_bacterium;s__uncultured_bacterium
OTU1747	11	15	11	0.000186276	k__Bacteria;p__Proteobacteria;c__Alphaproteobacteria;o__Rhizobiales;f__Rhizobiaceae;g__Allorhizobium-Neorhizobium-Pararhizobium-Rhizobium
OTU1950	1	16	14	0.000156069	k__Bacteria;p__Actinobacteria;c__MB-A2-108;o__Ambiguous_taxa;f__Ambiguous_taxa;g__Ambiguous_taxa;s__Ambiguous_taxa
OTU701	14	7	9	0.000151035	k__Bacteria;p__Proteobacteria;c__Alphaproteobacteria;o__Micropepsales;f__Micropepsaceae;g__uncultured
OTU2524	7	14	13	0.000171173	k__Bacteria;p__Actinobacteria;c__Actinobacteria;o__Micrococcales;f__Microbacteriaceae;g__Leifsonia
OTU2390	8	13	13	0.000171173	k__Bacteria;p__Actinobacteria;c__Acidimicrobiia;o__Microtrichales;f__Ilumatobacteraceae;g__CL500-29_marine_group
OTU2015	19	8	8	0.000176207	k__Bacteria;p__Acidobacteria;c__Blastocatellia__[Subgroup_4];o__DS-100
OTU2054	7	21	5	0.000166138	k__Bacteria;p__Acidobacteria;c__Subgroup_6
OTU2779	11	12	10	0.000166138	k__Bacteria;p__Bacteroidetes;c__Bacteroidia;o__Chitinophagales;f__Chitinophagaceae;g__Cnuella;s__uncultured_bacterium
OTU1231	16	7	10	0.000166138	k__Bacteria;p__Acidobacteria;c__Subgroup_6
OTU1214	10	13	11	0.000171173	k__Bacteria;p__Proteobacteria;c__Alphaproteobacteria;o__Rhodospirillales;f__uncultured
OTU1074	18	8	11	0.000186276	k__Bacteria;p__Acidobacteria;c__Holophagae;o__Subgroup_7
OTU1129	9	10	16	0.000176207	k__Bacteria;p__Proteobacteria;c__Alphaproteobacteria;o__Rhizobiales;f__Rhizobiales_Incertae_Sedis;g__Bauldia
OTU534	7	12	16	0.000176207	k__Bacteria;p__Actinobacteria;c__Thermoleophilia;o__Solirubrobacterales;f__Solirubrobacteraceae;g__uncultured
OTU709	11	6	20	0.000186276	k__Bacteria;p__Gemmatimonadetes;c__Gemmatimonadetes;o__Gemmatimonadales;f__Gemmatimonadaceae;g__Gemmatimonas
OTU319	6	17	11	0.000171173	k__Bacteria;p__Proteobacteria;c__Gammaproteobacteria;o__Gammaproteobacteria_Incertae_Sedis;f__Unknown_Family;g__Acidibacter
OTU1791	8	13	13	0.000171173	k__Bacteria;p__Chloroflexi;c__KD4-96;o__uncultured_bacterium;f__uncultured_bacterium;g__uncultured_bacterium;s__uncultured_bacterium
OTU1365	12	9	10	0.000156069	k__Bacteria;p__Chloroflexi;c__Anaerolineae;o__SBR1031;f__A4b
OTU390	5	10	20	0.000176207	k__Bacteria;p__Actinobacteria;c__Actinobacteria;o__Propionibacteriales;f__Nocardioidaceae;g__Nocardioides
OTU177	21	9	5	0.000176207	k__Bacteria;p__Bacteroidetes;c__Bacteroidia;o__Cytophagales;f__Microscillaceae;g__uncultured
OTU707	12	10	13	0.000176207	k__Bacteria;p__Proteobacteria;c__Deltaproteobacteria;o__Myxococcales;f__Haliangiaceae;g__Haliangium
OTU1560	9	15	11	0.000176207	k__Bacteria;p__Proteobacteria;c__Alphaproteobacteria;o__Reyranellales;f__Reyranellaceae;g__Reyranella
OTU2276	13	10	12	0.000176207	k__Bacteria;p__Actinobacteria;c__Acidimicrobiia;o__Microtrichales;f__uncultured;g__uncultured_bacterium;s__uncultured_bacterium
OTU1923	10	17	9	0.000181242	k__Bacteria;p__Bacteroidetes;c__Bacteroidia;o__Cytophagales;f__Microscillaceae;g__Ohtaekwangia
OTU1575	10	7	17	0.000171173	k__Bacteria;p__Chloroflexi;c__Chloroflexia;o__Chloroflexales;f__Roseiflexaceae;g__uncultured
OTU1883	12	12	12	0.000181242	k__Bacteria;p__Proteobacteria;c__Deltaproteobacteria;o__Myxococcales;f__bacteriap25
OTU1090	17	10	8	0.000176207	k__Bacteria;p__Bacteroidetes;c__Bacteroidia;o__Chitinophagales;f__Chitinophagaceae;g__Flavisolibacter
OTU3084	12	8	14	0.000171173	k__Bacteria;p__Chloroflexi;c__Anaerolineae;o__Anaerolineales;f__Anaerolineaceae;g__UTCFX1
OTU2113	16	11	6	0.000166138	k__Bacteria;p__Proteobacteria;c__Gammaproteobacteria;o__Betaproteobacteriales;f__Nitrosomonadaceae;g__mle1-7;s__uncultured_beta_proteobacterium
OTU704	7	12	16	0.000176207	k__Bacteria;p__Actinobacteria;c__Thermoleophilia;o__Solirubrobacterales;f__Solirubrobacteraceae;g__Solirubrobacter;s__Ambiguous_taxa
OTU1445	15	8	11	0.000171173	k__Bacteria;p__Actinobacteria;c__0319-7L14
OTU1778	12	16	8	0.000181242	k__Bacteria;p__Acidobacteria;c__Subgroup_6
OTU654	13	12	10	0.000176207	k__Bacteria;p__Actinobacteria;c__Acidimicrobiia
OTU2541	6	15	12	0.000166138	k__Bacteria;p__Chloroflexi;c__Gitt-GS-136;o__uncultured_bacterium;f__uncultured_bacterium;g__uncultured_bacterium;s__uncultured_bacterium
OTU2049	17	11	8	0.000181242	k__Bacteria;p__Proteobacteria;c__Gammaproteobacteria;o__Betaproteobacteriales;f__Nitrosomonadaceae;g__MND1
OTU1328	9	11	14	0.000171173	k__Bacteria;p__Patescibacteria;c__Saccharimonadia;o__Saccharimonadales;f__Saccharimonadaceae
OTU3017	9	14	13	0.000181242	k__Bacteria;p__Actinobacteria;c__Actinobacteria;o__Micrococcales;f__Intrasporangiaceae
OTU2670	10	12	11	0.000166138	k__Bacteria;p__Acidobacteria;c__Subgroup_5
OTU2504	11	14	11	0.000181242	k__Bacteria;p__Proteobacteria;c__Gammaproteobacteria;o__Betaproteobacteriales;f__Burkholderiaceae
OTU2453	5	17	12	0.000171173	k__Bacteria;p__Actinobacteria;c__Actinobacteria;o__Propionibacteriales;f__Nocardioidaceae;g__Nocardioides
OTU463	14	5	15	0.000171173	k__Bacteria;p__Actinobacteria;c__Actinobacteria;o__Corynebacteriales;f__Nocardiaceae;g__Rhodococcus
OTU96	14	7	12	0.000166138	k__Bacteria;p__Acidobacteria;c__Thermoanaerobaculia;o__Thermoanaerobaculales;f__Thermoanaerobaculaceae;g__Subgroup_10;s__uncultured_bacterium
OTU2280	19	7	9	0.000176207	k__Bacteria;p__Acidobacteria;c__Holophagae;o__Subgroup_7
OTU1327	13	8	12	0.000166138	k__Bacteria;p__Actinobacteria;c__Actinobacteria;o__Propionibacteriales;f__Nocardioidaceae;g__Nocardioides
OTU2561	4	17	9	0.000151035	k__Bacteria;p__Actinobacteria;c__Actinobacteria;o__Pseudonocardiales;f__Pseudonocardiaceae;g__Pseudonocardia
OTU3014	10	9	15	0.000171173	k__Bacteria;p__Proteobacteria;c__Deltaproteobacteria;o__Myxococcales;f__mle1-27
OTU2825	9	20	5	0.000171173	k__Bacteria;p__Acidobacteria;c__Subgroup_5
OTU2001	13	11	9	0.000166138	k__Bacteria;p__Proteobacteria;c__Gammaproteobacteria;o__Betaproteobacteriales;f__Burkholderiaceae;g__Caenimonas
OTU1356	8	9	14	0.000156069	k__Bacteria;p__Acidobacteria;c__Subgroup_5
OTU1558	6	11	15	0.000161104	k__Bacteria;p__Chloroflexi;c__Dehalococcoidia;o__S085
OTU400	9	14	11	0.000171173	k__Bacteria;p__Gemmatimonadetes;c__BD2-11_terrestrial_group;o__metagenome;f__metagenome;g__metagenome;s__metagenome
OTU465	12	3	14	0.000146	k__Bacteria;p__Proteobacteria;c__Gammaproteobacteria;o__Betaproteobacteriales;f__Nitrosomonadaceae;g__mle1-7;s__uncultured_beta_proteobacterium
OTU2894	16	11	6	0.000166138	k__Bacteria;p__Verrucomicrobia;c__Verrucomicrobiae;o__Chthoniobacterales;f__Chthoniobacteraceae;g__Chthoniobacter
OTU1888	14	9	9	0.000161104	k__Bacteria;p__Acidobacteria;c__Acidobacteriia;o__Solibacterales;f__Solibacteraceae__[Subgroup_3];g__Bryobacter
OTU490	9	14	11	0.000171173	k__Bacteria;p__Acidobacteria;c__Subgroup_6
OTU1167	11	11	11	0.000166138	k__Bacteria;p__Acidobacteria;c__Blastocatellia__[Subgroup_4];o__DS-100;f__uncultured_Acidobacteria_bacterium;g__uncultured_Acidobacteria_bacterium;s__uncultured_Acidobacteria_bacterium
OTU1326	13	9	9	0.000156069	k__Bacteria;p__Bacteroidetes;c__Bacteroidia;o__Cytophagales;f__Microscillaceae;g__Ohtaekwangia
OTU1934	11	7	13	0.000156069	k__Bacteria;p__Patescibacteria;c__Saccharimonadia;o__Saccharimonadales
OTU3083	10	11	13	0.000171173	k__Bacteria;p__Bacteroidetes;c__Bacteroidia;o__Cytophagales;f__Hymenobacteraceae;g__Adhaeribacter
OTU2679	8	10	14	0.000161104	k__Bacteria;p__Proteobacteria;c__Gammaproteobacteria;o__Betaproteobacteriales;f__Burkholderiaceae;g__Rhizobacter
OTU514	17	9	5	0.000156069	k__Bacteria;p__Proteobacteria;c__Deltaproteobacteria;o__Myxococcales;f__Sandaracinaceae
OTU2086	7	14	12	0.000166138	k__Bacteria;p__Bacteroidetes;c__Bacteroidia;o__Chitinophagales;f__Chitinophagaceae;g__Flavisolibacter
OTU1670	11	12	8	0.000156069	k__Bacteria;p__Acidobacteria;c__Subgroup_6;o__uncultured_Acidobacteriales_bacterium;f__uncultured_Acidobacteriales_bacterium;g__uncultured_Acidobacteriales_bacterium;s__uncultured_Acidobacteriales_bacterium
OTU825	18	6	8	0.000161104	k__Bacteria;p__Chloroflexi;c__Chloroflexia;o__Chloroflexales;f__Roseiflexaceae;g__uncultured;s__uncultured_Chloroflexi_bacterium
OTU963	4	16	12	0.000161104	k__Bacteria;p__Actinobacteria;c__Actinobacteria;o__Frankiales;f__Geodermatophilaceae;g__Blastococcus;s__Ambiguous_taxa
OTU2204	9	12	11	0.000161104	k__Bacteria;p__Proteobacteria;c__Alphaproteobacteria;o__Reyranellales;f__Reyranellaceae;g__Reyranella
OTU2141	19	8	6	0.000166138	k__Bacteria;p__Acidobacteria;c__Subgroup_6
OTU2625	10	17	6	0.000166138	k__Bacteria;p__Rokubacteria;c__NC10;o__Rokubacteriales;f__uncultured_bacterium;g__uncultured_bacterium;s__uncultured_bacterium
OTU1060	14	5	11	0.000151035	k__Bacteria;p__Acidobacteria;c__Blastocatellia__[Subgroup_4];o__Blastocatellales;f__Blastocatellaceae;g__uncultured;s__uncultured_bacterium
OTU562	12	10	12	0.000171173	k__Bacteria;p__Proteobacteria;c__Gammaproteobacteria;o__Betaproteobacteriales;f__Burkholderiaceae
OTU1029	10	11	12	0.000166138	k__Bacteria;p__Chloroflexi;c__TK10;o__uncultured_bacterium;f__uncultured_bacterium;g__uncultured_bacterium;s__uncultured_bacterium
OTU237	11	13	5	0.000146	k__Bacteria;p__Proteobacteria;c__Gammaproteobacteria;o__Betaproteobacteriales;f__Burkholderiaceae
OTU2142	8	16	9	0.000166138	k__Bacteria;p__Proteobacteria;c__Gammaproteobacteria;o__Betaproteobacteriales;f__Nitrosomonadaceae;g__Nitrosospira;s__Ambiguous_taxa
OTU318	12	11	9	0.000161104	k__Bacteria;p__Bacteroidetes;c__Bacteroidia;o__Chitinophagales;f__Chitinophagaceae
OTU2730	8	14	10	0.000161104	k__Bacteria;p__Proteobacteria;c__Deltaproteobacteria;o__Myxococcales;f__BIrii41;g__uncultured_bacterium;s__uncultured_bacterium
OTU526	14	5	12	0.000156069	k__Bacteria;p__Actinobacteria;c__MB-A2-108
OTU2162	4	15	15	0.000171173	k__Bacteria;p__Chloroflexi;c__Chloroflexia;o__Thermomicrobiales;f__AKYG1722
OTU1002	8	9	16	0.000166138	k__Bacteria;p__Proteobacteria;c__Deltaproteobacteria;o__Bdellovibrionales;f__Bdellovibrionaceae;g__Bdellovibrio;s__uncultured_bacterium
OTU2902	8	12	13	0.000166138	k__Bacteria;p__Proteobacteria;c__Gammaproteobacteria;o__Betaproteobacteriales;f__A21b;g__uncultured_beta_proteobacterium;s__uncultured_beta_proteobacterium
OTU2376	10	4	15	0.000146	k__Bacteria;p__Bacteroidetes;c__Bacteroidia;o__Sphingobacteriales;f__env.OPS_17
OTU1142	7	14	12	0.000166138	k__Bacteria;p__Acidobacteria;c__Blastocatellia__[Subgroup_4];o__Blastocatellales;f__Blastocatellaceae;g__Blastocatella
OTU2235	9	12	9	0.000151035	k__Bacteria;p__Acidobacteria;c__Subgroup_6
OTU1698	10	8	15	0.000166138	k__Bacteria;p__Bacteroidetes;c__Bacteroidia;o__Chitinophagales;f__Chitinophagaceae;g__Ferruginibacter;s__uncultured_Chitinophagaceae_bacterium
OTU2456	8	10	10	0.000140966	k__Bacteria;p__Acidobacteria;c__Subgroup_5;o__uncultured_bacterium;f__uncultured_bacterium;g__uncultured_bacterium;s__uncultured_bacterium
OTU2201	7	14	13	0.000171173	k__Bacteria;p__Bacteroidetes;c__Bacteroidia;o__Chitinophagales;f__Chitinophagaceae;g__Segetibacter
OTU358	5	7	18	0.000151035	k__Bacteria;p__Chloroflexi;c__Anaerolineae;o__Caldilineales;f__Caldilineaceae;g__uncultured
OTU1207	12	11	9	0.000161104	k__Bacteria;p__Bacteroidetes;c__Bacteroidia;o__Chitinophagales;f__Chitinophagaceae;g__uncultured
OTU1612	11	10	12	0.000166138	k__Bacteria;p__Bacteroidetes;c__Bacteroidia;o__Chitinophagales
OTU212	15	8	10	0.000166138	k__Bacteria;p__Actinobacteria;c__Actinobacteria;o__Propionibacteriales;f__Nocardioidaceae;g__Nocardioides
OTU2872	8	10	12	0.000151035	k__Bacteria;p__Gemmatimonadetes;c__Longimicrobia;o__Longimicrobiales;f__Longimicrobiaceae
OTU53	10	11	11	0.000161104	k__Bacteria;p__Proteobacteria;c__Alphaproteobacteria;o__uncultured
OTU799	16	6	9	0.000156069	k__Bacteria;p__Verrucomicrobia;c__Verrucomicrobiae;o__Chthoniobacterales;f__Chthoniobacteraceae;g__Candidatus_Udaeobacter
OTU1768	13	9	11	0.000166138	k__Bacteria;p__Patescibacteria;c__Saccharimonadia;o__Saccharimonadales
OTU1534	13	9	9	0.000156069	k__Bacteria;p__Bacteroidetes;c__Bacteroidia;o__Chitinophagales;f__Chitinophagaceae;g__uncultured
OTU2412	10	10	11	0.000156069	k__Bacteria;p__Proteobacteria;c__Gammaproteobacteria;o__Betaproteobacteriales;f__Nitrosomonadaceae;g__Ellin6067
OTU2545	11	16	4	0.000156069	k__Bacteria;p__Verrucomicrobia;c__Verrucomicrobiae;o__Chthoniobacterales;f__Chthoniobacteraceae;g__Candidatus_Udaeobacter
OTU2662	6	7	17	0.000151035	k__Bacteria;p__Actinobacteria;c__Thermoleophilia;o__Solirubrobacterales;f__Solirubrobacteraceae;g__uncultured
OTU2271	19	8	5	0.000161104	k__Bacteria;p__Bacteroidetes;c__Bacteroidia;o__Chitinophagales;f__Chitinophagaceae;g__Segetibacter
OTU1281	6	13	14	0.000166138	k__Bacteria;p__Actinobacteria;c__Thermoleophilia;o__Solirubrobacterales;f__Solirubrobacteraceae;g__Solirubrobacter
OTU2028	11	11	10	0.000161104	k__Bacteria;p__Proteobacteria;c__Gammaproteobacteria;o__Betaproteobacteriales;f__Burkholderiaceae;g__Noviherbaspirillum
OTU1242	7	8	14	0.000146	k__Bacteria;p__Chloroflexi;c__Chloroflexia;o__Chloroflexales;f__Roseiflexaceae;g__uncultured;s__uncultured_bacterium
OTU2741	8	11	9	0.000140966	k__Bacteria;p__Proteobacteria;c__Gammaproteobacteria;o__Betaproteobacteriales;f__SC-I-84
OTU868	7	13	12	0.000161104	k__Bacteria;p__Verrucomicrobia;c__Verrucomicrobiae;o__Chthoniobacterales;f__Chthoniobacteraceae;g__Chthoniobacter;s__uncultured_bacterium
OTU1981	11	9	13	0.000166138	k__Bacteria;p__Proteobacteria;c__Gammaproteobacteria;o__Diplorickettsiales;f__Diplorickettsiaceae;g__Aquicella
OTU911	11	10	10	0.000156069	k__Bacteria;p__Proteobacteria;c__Deltaproteobacteria;o__Myxococcales;f__BIrii41;g__Ambiguous_taxa;s__Ambiguous_taxa
OTU2318	19	6	7	0.000161104	k__Bacteria;p__Proteobacteria;c__Deltaproteobacteria;o__Myxococcales;f__Haliangiaceae;g__Haliangium;s__uncultured_Myxococcales_bacterium
OTU1303	8	9	14	0.000156069	k__Bacteria;p__Patescibacteria;c__Saccharimonadia;o__Saccharimonadales
OTU965	5	7	19	0.000156069	k__Bacteria;p__Bacteroidetes;c__Bacteroidia;o__Chitinophagales;f__Saprospiraceae;g__uncultured
OTU2268	7	12	10	0.000146	k__Bacteria;p__Chloroflexi;c__Chloroflexia;o__Chloroflexales;f__Roseiflexaceae
OTU1889	15	4	10	0.000146	k__Bacteria;p__Bacteroidetes;c__Bacteroidia;o__Chitinophagales;f__Chitinophagaceae
OTU1554	8	7	17	0.000161104	k__Bacteria;p__Proteobacteria;c__Alphaproteobacteria;o__Rhizobiales;f__Rhizobiales_Incertae_Sedis;g__uncultured
OTU2632	5	8	18	0.000156069	k__Bacteria;p__Actinobacteria;c__Actinobacteria;o__Pseudonocardiales;f__Pseudonocardiaceae;g__Pseudonocardia
OTU2018	12	7	12	0.000156069	k__Bacteria;p__Verrucomicrobia;c__Verrucomicrobiae;o__Pedosphaerales;f__Pedosphaeraceae
OTU1893	13	8	8	0.000146	k__Bacteria;p__Patescibacteria;c__Saccharimonadia;o__Saccharimonadales
OTU716	12	8	11	0.000156069	k__Bacteria;p__Bacteroidetes;c__Ignavibacteria;o__OPB56;f__uncultured_bacterium;g__uncultured_bacterium;s__uncultured_bacterium
OTU660	11	9	12	0.000161104	k__Bacteria;p__Chloroflexi;c__Chloroflexia;o__Kallotenuales;f__AKIW781;g__uncultured_bacterium;s__uncultured_bacterium
OTU631	6	12	11	0.000146	k__Bacteria;p__Bacteroidetes;c__Bacteroidia;o__Cytophagales;f__Hymenobacteraceae;g__Hymenobacter
OTU809	8	15	6	0.000146	k__Bacteria;p__Acidobacteria;c__Subgroup_25
OTU2273	13	8	9	0.000151035	k__Bacteria;p__Proteobacteria;c__Gammaproteobacteria;o__Gammaproteobacteria_Incertae_Sedis;f__Unknown_Family;g__Acidibacter
OTU2033	8	10	12	0.000151035	k__Bacteria;p__Patescibacteria;c__Saccharimonadia;o__Saccharimonadales
OTU1866	12	11	7	0.000151035	k__Bacteria;p__Proteobacteria;c__Deltaproteobacteria;o__Myxococcales;f__BIrii41;g__Ambiguous_taxa;s__Ambiguous_taxa
OTU2029	10	11	8	0.000146	k__Bacteria;p__Firmicutes;c__Bacilli;o__Bacillales;f__Paenibacillaceae;g__Paenibacillus
OTU1058	4	10	17	0.000156069	k__Bacteria;p__Proteobacteria;c__Alphaproteobacteria;o__Rhizobiales;f__Beijerinckiaceae
OTU1351	9	8	13	0.000151035	k__Bacteria;p__Actinobacteria;c__Actinobacteria;o__Micromonosporales;f__Micromonosporaceae;g__Luedemannella;s__uncultured_bacterium
OTU2639	8	13	9	0.000151035	k__Bacteria;p__Gemmatimonadetes;c__Gemmatimonadetes;o__Gemmatimonadales;f__Gemmatimonadaceae;g__Gemmatimonas
OTU1528	6	10	16	0.000161104	k__Bacteria;p__Proteobacteria;c__Alphaproteobacteria;o__Rhodobacterales;f__Rhodobacteraceae;g__Amaricoccus;s__uncultured_bacterium
OTU2299	11	7	10	0.000140966	k__Bacteria;p__Proteobacteria;c__Gammaproteobacteria;o__Betaproteobacteriales;f__Burkholderiaceae;g__Xylophilus;s__metagenome
OTU272	8	18	6	0.000161104	k__Bacteria;p__Firmicutes;c__Bacilli;o__Bacillales;f__Planococcaceae;g__Sporosarcina;s__uncultured_bacterium
OTU978	8	9	13	0.000151035	k__Bacteria;p__Patescibacteria;c__Saccharimonadia;o__Saccharimonadales
OTU530	9	8	14	0.000156069	k__Bacteria;p__Chloroflexi;c__Chloroflexia;o__Thermomicrobiales;f__JG30-KF-CM45;g__uncultured_bacterium;s__uncultured_bacterium
OTU2155	12	8	12	0.000161104	k__Bacteria;p__Acidobacteria;c__Blastocatellia__[Subgroup_4];o__Pyrinomonadales;f__Pyrinomonadaceae;g__RB41
OTU923	12	7	11	0.000151035	k__Bacteria;p__Bacteroidetes;c__Bacteroidia;o__Chitinophagales;f__Chitinophagaceae;g__uncultured
OTU2612	11	13	7	0.000156069	k__Bacteria;p__Bacteroidetes;c__Ignavibacteria;o__OPB56;f__uncultured_bacterium;g__uncultured_bacterium;s__uncultured_bacterium
OTU1933	18	9	4	0.000156069	k__Bacteria;p__Bacteroidetes;c__Bacteroidia;o__Sphingobacteriales;f__AKYH767;g__uncultured_bacterium;s__uncultured_bacterium
OTU1770	8	9	12	0.000146	k__Bacteria;p__Proteobacteria;c__Deltaproteobacteria;o__Myxococcales;f__Haliangiaceae;g__Haliangium
OTU1025	6	9	14	0.000146	k__Bacteria;p__Proteobacteria;c__Gammaproteobacteria;o__Betaproteobacteriales;f__Burkholderiaceae;g__Ramlibacter
OTU1180	11	10	10	0.000156069	k__Bacteria;p__Proteobacteria;c__Gammaproteobacteria;o__Betaproteobacteriales;f__Nitrosomonadaceae;g__Ellin6067
OTU1524	9	12	10	0.000156069	k__Bacteria;p__Proteobacteria;c__Gammaproteobacteria;o__Betaproteobacteriales;f__Nitrosomonadaceae;g__Ellin6067
OTU1041	16	6	10	0.000161104	k__Bacteria;p__Proteobacteria;c__Alphaproteobacteria;o__Sphingomonadales;f__Sphingomonadaceae;g__Sphingomonas
OTU2918	11	14	6	0.000156069	k__Bacteria;p__Proteobacteria;c__Gammaproteobacteria;o__Betaproteobacteriales;f__Burkholderiaceae
OTU2279	6	11	12	0.000146	k__Bacteria;p__Proteobacteria;c__Gammaproteobacteria;o__Betaproteobacteriales;f__Burkholderiaceae;g__Massilia
OTU69	12	13	5	0.000151035	k__Bacteria;p__Proteobacteria;c__Gammaproteobacteria;o__Betaproteobacteriales;f__TRA3-20
OTU968	10	11	9	0.000151035	k__Bacteria;p__Proteobacteria;c__Gammaproteobacteria;o__Gammaproteobacteria_Incertae_Sedis;f__Unknown_Family;g__Acidibacter
OTU2025	14	3	11	0.000140966	k__Bacteria;p__Acidobacteria;c__Subgroup_6
OTU201	17	8	5	0.000151035	k__Bacteria;p__Acidobacteria;c__Blastocatellia__[Subgroup_4];o__Pyrinomonadales;f__Pyrinomonadaceae;g__RB41;s__uncultured_bacterium
OTU2353	11	10	7	0.000140966	k__Bacteria;p__Bacteroidetes;c__Bacteroidia;o__Chitinophagales;f__Chitinophagaceae;g__uncultured
OTU698	11	9	10	0.000151035	k__Bacteria;p__Actinobacteria;c__Actinobacteria;o__Propionibacteriales;f__Nocardioidaceae;g__Nocardioides
OTU268	7	15	7	0.000146	k__Bacteria;p__Actinobacteria;c__Thermoleophilia;o__Gaiellales;f__uncultured;g__metagenome;s__metagenome
OTU1564	10	5	13	0.000140966	k__Bacteria;p__Acidobacteria;c__Subgroup_6;o__uncultured_bacterium_gp6;f__uncultured_bacterium_gp6;g__uncultured_bacterium_gp6;s__uncultured_bacterium_gp6
OTU1402	8	9	11	0.000140966	k__Bacteria;p__Chloroflexi;c__KD4-96;o__Ambiguous_taxa;f__Ambiguous_taxa;g__Ambiguous_taxa;s__Ambiguous_taxa
OTU861	8	10	12	0.000151035	k__Bacteria;p__Actinobacteria;c__Acidimicrobiia;o__Microtrichales;f__uncultured;g__Ambiguous_taxa;s__Ambiguous_taxa
OTU2989	6	12	11	0.000146	k__Bacteria;p__Actinobacteria;c__Acidimicrobiia
OTU775	8	9	11	0.000140966	k__Bacteria;p__Proteobacteria;c__Gammaproteobacteria;o__Xanthomonadales;f__Xanthomonadaceae;g__Lysobacter
OTU2467	8	12	9	0.000146	k__Bacteria;p__Chloroflexi;c__Chloroflexia;o__Chloroflexales;f__Chloroflexaceae;g__FFCH7168;s__uncultured_bacterium
OTU1626	8	9	13	0.000151035	k__Bacteria;p__Actinobacteria;c__0319-7L14;o__uncultured_actinobacterium;f__uncultured_actinobacterium;g__uncultured_actinobacterium;s__uncultured_actinobacterium
OTU1826	15	9	6	0.000151035	k__Bacteria;p__Actinobacteria;c__Thermoleophilia;o__Solirubrobacterales;f__67-14
OTU1987	21	3	4	0.000140966	k__Bacteria;p__Bacteroidetes;c__Bacteroidia;o__Chitinophagales;f__Chitinophagaceae;g__Chitinophaga;s__uncultured_bacterium
OTU1020	12	6	11	0.000146	k__Bacteria;p__Verrucomicrobia;c__Verrucomicrobiae;o__Pedosphaerales;f__Pedosphaeraceae
OTU3051	8	9	13	0.000151035	k__Bacteria;p__Actinobacteria;c__Actinobacteria;o__Frankiales;f__Frankiaceae;g__Jatrophihabitans
OTU354	7	7	13	0.000135931	k__Bacteria;p__Acidobacteria;c__Subgroup_6
OTU1666	6	8	15	0.000146	k__Bacteria;p__Actinobacteria;c__Thermoleophilia;o__Solirubrobacterales;f__67-14
OTU2530	7	9	14	0.000151035	k__Bacteria;p__Acidobacteria;c__Blastocatellia__[Subgroup_4];o__11-24
OTU747	7	11	11	0.000146	k__Bacteria;p__Acidobacteria;c__Subgroup_6
OTU3099	8	11	10	0.000146	k__Bacteria;p__Bacteroidetes;c__Bacteroidia;o__Cytophagales;f__Hymenobacteraceae;g__Adhaeribacter
OTU1754	16	7	8	0.000156069	k__Bacteria;p__Acidobacteria;c__Subgroup_6
OTU2725	2	15	12	0.000146	k__Bacteria;p__Actinobacteria;c__Actinobacteria;o__Pseudonocardiales;f__Pseudonocardiaceae;g__Pseudonocardia
OTU778	14	6	8	0.000140966	k__Bacteria;p__Bacteroidetes;c__Bacteroidia;o__Chitinophagales;f__Chitinophagaceae;g__Niastella
OTU1993	17	9	3	0.000146	k__Bacteria;p__Gemmatimonadetes;c__Longimicrobia;o__Longimicrobiales;f__Longimicrobiaceae;g__uncultured_bacterium;s__uncultured_bacterium
OTU2859	10	8	11	0.000146	k__Bacteria;p__Gemmatimonadetes;c__Longimicrobia;o__Longimicrobiales;f__Longimicrobiaceae;g__uncultured_bacterium;s__uncultured_bacterium
OTU1093	6	14	9	0.000146	k__Bacteria;p__Chloroflexi;c__Anaerolineae;o__SBR1031;f__A4b;g__uncultured_bacterium;s__uncultured_bacterium
OTU2482	15	9	5	0.000146	k__Bacteria;p__Actinobacteria;c__Actinobacteria;o__Micromonosporales;f__Micromonosporaceae;g__Actinoplanes
OTU644	5	10	12	0.000135931	k__Bacteria;p__Proteobacteria;c__Deltaproteobacteria;o__Myxococcales
OTU2638	12	10	8	0.000151035	k__Bacteria;p__Bacteroidetes;c__Bacteroidia;o__Cytophagales;f__Hymenobacteraceae;g__Adhaeribacter;s__uncultured_bacterium
OTU734	5	10	14	0.000146	k__Bacteria;p__Proteobacteria;c__Gammaproteobacteria;o__Betaproteobacteriales;f__Burkholderiaceae;g__Azohydromonas;s__uncultured_bacterium
OTU1884	13	9	7	0.000146	k__Bacteria;p__Acidobacteria;c__Subgroup_6
OTU423	6	11	11	0.000140966	k__Bacteria;p__Actinobacteria;c__Thermoleophilia;o__Solirubrobacterales;f__Solirubrobacteraceae;g__Conexibacter;s__metagenome
OTU1169	7	10	10	0.000135931	k__Bacteria;p__Actinobacteria;c__Nitriliruptoria;o__Euzebyales;f__Euzebyaceae;g__uncultured;s__uncultured_Actinomycetales_bacterium
OTU625	17	3	9	0.000146	k__Bacteria;p__Proteobacteria;c__Gammaproteobacteria;o__Xanthomonadales;f__Xanthomonadaceae;g__Arenimonas
OTU651	8	7	14	0.000146	k__Bacteria;p__Chloroflexi;c__Ktedonobacteria;o__C0119
OTU2919	10	12	7	0.000146	k__Bacteria;p__Actinobacteria;c__0319-7L14
OTU1507	10	9	10	0.000146	k__Bacteria;p__Bacteroidetes;c__Bacteroidia;o__Cytophagales;f__Microscillaceae;g__uncultured;s__Bacteroidetes_bacterium_CHC2
OTU1077	9	11	9	0.000146	k__Bacteria;p__Proteobacteria;c__Gammaproteobacteria;o__Betaproteobacteriales;f__SC-I-84
OTU2052	11	8	9	0.000140966	k__Bacteria;p__Actinobacteria;c__Actinobacteria;o__Propionibacteriales;f__Nocardioidaceae;g__Nocardioides
OTU895	15	4	9	0.000140966	k__Bacteria;p__Acidobacteria;c__Blastocatellia__[Subgroup_4];o__Pyrinomonadales;f__Pyrinomonadaceae;g__RB41
OTU2322	18	7	4	0.000146	k__Bacteria;p__Acidobacteria;c__Blastocatellia__[Subgroup_4];o__Pyrinomonadales;f__Pyrinomonadaceae;g__RB41
OTU2897	8	12	7	0.000135931	k__Bacteria;p__Proteobacteria;c__Gammaproteobacteria;o__Steroidobacterales;f__Steroidobacteraceae;g__Steroidobacter
OTU3074	6	8	11	0.000125862	k__Bacteria;p__Proteobacteria;c__Gammaproteobacteria;o__Salinisphaerales;f__Solimonadaceae;g__Panacagrimonas;s__Ambiguous_taxa
OTU604	10	9	9	0.000140966	k__Bacteria;p__Acidobacteria;c__Subgroup_6
OTU484	7	5	14	0.000130897	k__Bacteria;p__Proteobacteria;c__Gammaproteobacteria;o__Gammaproteobacteria_Incertae_Sedis;f__Unknown_Family;g__Candidatus_Ovatusbacter;s__uncultured_bacterium
OTU344	5	6	16	0.000135931	k__Bacteria;p__Proteobacteria;c__Alphaproteobacteria;o__Rhizobiales;f__Beijerinckiaceae;g__Microvirga
OTU1571	8	11	7	0.000130897	k__Bacteria;p__Proteobacteria;c__Deltaproteobacteria;o__Myxococcales;f__uncultured;g__uncultured_bacterium;s__uncultured_bacterium
OTU2133	11	14	3	0.000140966	k__Bacteria;p__Bacteroidetes;c__Bacteroidia;o__Chitinophagales;f__Chitinophagaceae;g__Flavisolibacter
OTU2047	5	13	9	0.000135931	k__Bacteria;p__Proteobacteria;c__Alphaproteobacteria;o__Sphingomonadales;f__Sphingomonadaceae;g__Sphingomonas
OTU1609	9	10	7	0.000130897	k__Bacteria;p__Acidobacteria;c__Subgroup_17;o__uncultured_bacterium;f__uncultured_bacterium;g__uncultured_bacterium;s__uncultured_bacterium
OTU68	11	11	7	0.000146	k__Bacteria;p__Chloroflexi;c__Anaerolineae;o__SBR1031;f__A4b;g__OLB13;s__uncultured_bacterium
OTU2199	17	5	5	0.000135931	k__Bacteria;p__Proteobacteria;c__Alphaproteobacteria;o__Rhizobiales;f__uncultured;g__uncultured_alpha_proteobacterium;s__uncultured_alpha_proteobacterium
OTU854	6	12	9	0.000135931	k__Bacteria;p__Chloroflexi;c__Chloroflexia;o__Thermomicrobiales;f__JG30-KF-CM45
OTU321	11	10	7	0.000140966	k__Bacteria;p__Chloroflexi;c__Anaerolineae;o__SBR1031;f__uncultured_Gemmatimonadetes_bacterium;g__uncultured_Gemmatimonadetes_bacterium;s__uncultured_Gemmatimonadetes_bacterium
OTU521	11	4	14	0.000146	k__Bacteria;p__Proteobacteria;c__Gammaproteobacteria;o__Betaproteobacteriales;f__SC-I-84
OTU2896	10	8	11	0.000146	k__Bacteria;p__Proteobacteria;c__Gammaproteobacteria;o__Steroidobacterales;f__Steroidobacteraceae;g__Steroidobacter
OTU2758	9	10	10	0.000146	k__Archaea;p__Thaumarchaeota;c__Nitrososphaeria;o__Nitrososphaerales;f__Nitrososphaeraceae
OTU1782	16	7	6	0.000146	k__Bacteria;p__Acidobacteria;c__Subgroup_6
OTU1521	8	9	10	0.000135931	k__Bacteria;p__Firmicutes;c__Bacilli;o__Bacillales;f__Planococcaceae;g__Sporosarcina
OTU1948	16	8	3	0.000135931	k__Bacteria;p__Acidobacteria;c__Blastocatellia__[Subgroup_4];o__11-24
OTU1799	11	12	6	0.000146	k__Bacteria;p__Acidobacteria;c__Holophagae;o__Subgroup_7
OTU1063	7	9	12	0.000140966	k__Bacteria;p__Bacteroidetes;c__Bacteroidia;o__Chitinophagales;f__Saprospiraceae;g__uncultured;s__uncultured_Haliscomenobacter_sp.
OTU2278	13	10	6	0.000146	k__Bacteria;p__Chloroflexi;c__Chloroflexia;o__Thermomicrobiales;f__JG30-KF-CM45
OTU2066	8	12	9	0.000146	k__Bacteria;p__Proteobacteria;c__Alphaproteobacteria
OTU2705	8	9	11	0.000140966	k__Bacteria;p__Actinobacteria;c__MB-A2-108
OTU1828	5	15	9	0.000146	k__Bacteria;p__Actinobacteria;c__Actinobacteria;o__Pseudonocardiales;f__Pseudonocardiaceae
OTU3109	10	4	14	0.000140966	k__Bacteria;p__Actinobacteria;c__Actinobacteria;o__Streptomycetales;f__Streptomycetaceae;g__Streptomyces
OTU1858	9	11	5	0.000125862	k__Bacteria;p__Entotheonellaeota;c__Entotheonellia;o__Entotheonellales;f__Entotheonellaceae;g__Candidatus_Entotheonella
OTU1488	7	13	6	0.000130897	k__Bacteria;p__Actinobacteria;c__Actinobacteria;o__Corynebacteriales;f__Nocardiaceae;g__Rhodococcus;s__Rhodococcus_fascians
OTU858	10	9	5	0.000120828	k__Bacteria;p__Gemmatimonadetes;c__Gemmatimonadetes;o__Gemmatimonadales;f__Gemmatimonadaceae;g__uncultured;s__uncultured_Gemmatimonadetes_bacterium
OTU1930	15	8	5	0.000140966	k__Bacteria;p__Elusimicrobia;c__Lineage_IIa;o__uncultured_bacterium;f__uncultured_bacterium;g__uncultured_bacterium;s__uncultured_bacterium
OTU2921	2	19	6	0.000135931	k__Bacteria;p__Acidobacteria;c__Blastocatellia__[Subgroup_4];o__11-24
OTU2136	9	10	8	0.000135931	k__Bacteria;p__Actinobacteria;c__Acidimicrobiia
OTU2718	8	12	6	0.000130897	k__Bacteria;p__Acidobacteria;c__Subgroup_18
OTU997	7	3	15	0.000125862	k__Bacteria;p__Bacteroidetes;c__Ignavibacteria;o__OPB56;f__metagenome;g__metagenome;s__metagenome
OTU919	5	11	11	0.000135931	k__Bacteria;p__Proteobacteria;c__Gammaproteobacteria;o__Betaproteobacteriales;f__Burkholderiaceae;g__Ramlibacter
OTU485	7	3	16	0.000130897	k__Bacteria;p__Actinobacteria;c__Thermoleophilia;o__Solirubrobacterales
OTU2943	9	8	9	0.000130897	k__Bacteria;p__Proteobacteria;c__Deltaproteobacteria;o__Myxococcales
OTU270	4	17	7	0.000140966	k__Bacteria;p__Chloroflexi;c__KD4-96
OTU1536	8	7	12	0.000135931	k__Bacteria;p__Proteobacteria;c__Gammaproteobacteria;o__Betaproteobacteriales;f__Burkholderiaceae;g__Ramlibacter
OTU2381	10	6	11	0.000135931	k__Bacteria;p__Proteobacteria;c__Alphaproteobacteria;o__Rhizobiales;f__Xanthobacteraceae;g__uncultured
OTU167	7	12	9	0.000140966	k__Bacteria;p__Proteobacteria;c__Gammaproteobacteria;o__Xanthomonadales;f__Xanthomonadaceae;g__Lysobacter
OTU792	5	13	9	0.000135931	k__Bacteria;p__Actinobacteria;c__Thermoleophilia;o__Gaiellales;f__uncultured;g__uncultured_Rubrobacterales_bacterium;s__uncultured_Rubrobacterales_bacterium
OTU1863	8	9	9	0.000130897	k__Bacteria;p__Chloroflexi;c__Ktedonobacteria;o__C0119;f__uncultured_bacterium;g__uncultured_bacterium;s__uncultured_bacterium
OTU2030	10	11	5	0.000130897	k__Bacteria;p__Proteobacteria;c__Alphaproteobacteria;o__Rhizobiales;f__Beijerinckiaceae
OTU1810	5	14	9	0.000140966	k__Bacteria;p__Proteobacteria;c__Alphaproteobacteria;o__Rhizobiales;f__Beijerinckiaceae;g__Microvirga
OTU2734	10	9	7	0.000130897	k__Bacteria;p__Chloroflexi;c__Chloroflexia;o__Thermomicrobiales;f__JG30-KF-CM45;g__uncultured_bacterium;s__uncultured_bacterium
OTU1986	13	9	5	0.000135931	k__Bacteria;p__Bacteroidetes;c__Bacteroidia;o__Chitinophagales;f__Saprospiraceae;g__uncultured;s__uncultured_Haliscomenobacter_sp.
OTU180	15	9	3	0.000135931	k__Bacteria;p__Gemmatimonadetes;c__Gemmatimonadetes;o__Gemmatimonadales;f__Gemmatimonadaceae;g__uncultured;s__Gemmatimonadetes_bacterium_LX87
OTU1648	5	11	10	0.000130897	k__Bacteria;p__Bacteroidetes;c__Bacteroidia;o__Cytophagales;f__Microscillaceae
OTU435	9	4	15	0.000140966	k__Bacteria;p__Actinobacteria;c__Acidimicrobiia
OTU2051	7	13	8	0.000140966	k__Bacteria;p__Bacteroidetes;c__Bacteroidia;o__Cytophagales;f__Hymenobacteraceae;g__Hymenobacter
OTU3108	3	11	12	0.000130897	k__Bacteria;p__Proteobacteria;c__Gammaproteobacteria;o__Steroidobacterales;f__Steroidobacteraceae;g__uncultured
OTU385	9	8	10	0.000135931	k__Bacteria;p__Acidobacteria;c__Subgroup_6
OTU2024	10	10	7	0.000135931	k__Bacteria;p__Bacteroidetes;c__Bacteroidia;o__Chitinophagales;f__Chitinophagaceae;g__Lacibacter;s__uncultured_bacterium
OTU493	8	10	7	0.000125862	k__Bacteria;p__Acidobacteria;c__Subgroup_6
OTU2255	10	10	5	0.000125862	k__Bacteria;p__Cyanobacteria;c__Oxyphotobacteria;o__Oxyphotobacteria_Incertae_Sedis;f__Unknown_Family
OTU824	9	6	11	0.000130897	k__Bacteria;p__Chloroflexi;c__Chloroflexia;o__Chloroflexales;f__Roseiflexaceae
OTU533	9	8	8	0.000125862	k__Bacteria;p__Bacteroidetes;c__Ignavibacteria;o__OPB56
OTU2103	9	6	11	0.000130897	k__Bacteria;p__Proteobacteria;c__Alphaproteobacteria;o__Rhodovibrionales;f__Fodinicurvataceae;g__uncultured
OTU2282	9	6	11	0.000130897	k__Bacteria;p__Actinobacteria;c__Thermoleophilia;o__Solirubrobacterales;f__67-14;g__uncultured_bacterium;s__uncultured_bacterium
OTU478	3	10	11	0.000120828	k__Bacteria;p__Actinobacteria;c__0319-7L14;o__uncultured_bacterium;f__uncultured_bacterium;g__uncultured_bacterium;s__uncultured_bacterium
OTU1844	9	10	6	0.000125862	k__Bacteria;p__Chloroflexi;c__Anaerolineae;o__Anaerolineales;f__Anaerolineaceae;g__uncultured
OTU1259	6	11	9	0.000130897	k__Bacteria;p__Proteobacteria;c__Alphaproteobacteria;o__Rhizobiales;f__Beijerinckiaceae;g__Bosea;s__Ambiguous_taxa
OTU770	7	11	6	0.000120828	k__Bacteria;p__Acidobacteria;c__Subgroup_6
OTU439	11	7	9	0.000135931	k__Bacteria;p__Chloroflexi;c__Chloroflexia;o__Chloroflexales;f__Roseiflexaceae
OTU2925	6	12	6	0.000120828	k__Bacteria;p__Bacteroidetes;c__Bacteroidia;o__Cytophagales;f__Hymenobacteraceae;g__Hymenobacter
OTU2534	3	10	13	0.000130897	k__Bacteria;p__Actinobacteria;c__Actinobacteria;o__Pseudonocardiales;f__Pseudonocardiaceae;g__Actinomycetospora
OTU781	3	12	10	0.000125862	k__Bacteria;p__Actinobacteria;c__Actinobacteria;o__Streptosporangiales;f__Streptosporangiaceae;g__Sphaerisporangium;s__Ambiguous_taxa
OTU928	9	6	12	0.000135931	k__Bacteria;p__Proteobacteria;c__Gammaproteobacteria;o__Gammaproteobacteria_Incertae_Sedis;f__Unknown_Family;g__Acidibacter;s__uncultured_bacterium
OTU1344	1	10	11	0.000110759	k__Bacteria;p__Actinobacteria;c__Acidimicrobiia;o__Microtrichales;f__Ilumatobacteraceae;g__uncultured
OTU316	8	15	4	0.000135931	k__Bacteria;p__Proteobacteria;c__Alphaproteobacteria;o__Rhizobiales;f__uncultured
OTU1314	12	9	5	0.000130897	k__Bacteria;p__Proteobacteria;c__Deltaproteobacteria;o__Bdellovibrionales;f__Bdellovibrionaceae;g__OM27_clade
OTU839	2	5	19	0.000130897	k__Bacteria;p__Actinobacteria;c__Actinobacteria;o__Frankiales;f__Nakamurellaceae;g__Nakamurella
OTU1061	6	11	8	0.000125862	k__Bacteria;p__Proteobacteria;c__Alphaproteobacteria;o__Sphingomonadales;f__Sphingomonadaceae;g__Sphingomonas
OTU1302	7	8	10	0.000125862	k__Bacteria;p__Actinobacteria;c__Actinobacteria;o__Micromonosporales;f__Micromonosporaceae;g__Asanoa
OTU1397	12	5	7	0.000120828	k__Bacteria;p__Actinobacteria;c__Actinobacteria;o__Micromonosporales;f__Micromonosporaceae;g__Hamadaea
OTU738	6	7	10	0.000115793	k__Bacteria;p__Proteobacteria;c__Alphaproteobacteria;o__Rhizobiales;f__Xanthobacteraceae
OTU1463	12	6	7	0.000125862	k__Bacteria;p__Cyanobacteria;c__Sericytochromatia
OTU632	6	5	15	0.000130897	k__Bacteria;p__Actinobacteria;c__Actinobacteria;o__Micromonosporales;f__Micromonosporaceae;g__Micromonospora
OTU1375	7	10	10	0.000135931	k__Bacteria;p__Proteobacteria;c__Alphaproteobacteria;o__Rhizobiales;f__Xanthobacteraceae;g__Pseudolabrys;s__uncultured_bacterium
OTU1464	19	2	4	0.000125862	k__Bacteria;p__Chloroflexi;c__Dehalococcoidia;o__S085;f__metagenome;g__metagenome;s__metagenome
OTU2342	8	8	7	0.000115793	k__Bacteria;p__Bacteroidetes;c__Bacteroidia;o__Chitinophagales;f__Chitinophagaceae;g__Niastella;s__uncultured_bacterium
OTU525	9	7	10	0.000130897	k__Bacteria;p__Acidobacteria;c__Thermoanaerobaculia;o__Thermoanaerobaculales;f__Thermoanaerobaculaceae;g__Subgroup_10
OTU971	7	5	10	0.000110759	k__Bacteria;p__Gemmatimonadetes;c__Gemmatimonadetes;o__Gemmatimonadales;f__Gemmatimonadaceae;g__Gemmatimonas
OTU1655	5	10	10	0.000125862	k__Bacteria;p__Patescibacteria;c__Saccharimonadia;o__Saccharimonadales;f__bacterium_LWQ8;g__bacterium_LWQ8;s__bacterium_LWQ8
OTU2008	4	11	9	0.000120828	k__Bacteria;p__Actinobacteria;c__Thermoleophilia;o__Solirubrobacterales;f__67-14;g__uncultured_bacterium;s__uncultured_bacterium
OTU536	11	4	8	0.000115793	k__Bacteria;p__Acidobacteria;c__Subgroup_6;o__Acidobacteria_bacterium_IGE-011;f__Acidobacteria_bacterium_IGE-011;g__Acidobacteria_bacterium_IGE-011;s__Acidobacteria_bacterium_IGE-011
OTU2796	6	10	9	0.000125862	k__Bacteria;p__Acidobacteria;c__Blastocatellia__[Subgroup_4];o__Pyrinomonadales;f__Pyrinomonadaceae;g__RB41
OTU2112	12	10	4	0.000130897	k__Bacteria;p__Proteobacteria;c__Gammaproteobacteria;o__Betaproteobacteriales;f__Burkholderiaceae
OTU1783	12	7	7	0.000130897	k__Bacteria;p__Bacteroidetes;c__Bacteroidia;o__Chitinophagales;f__uncultured
OTU154	13	7	4	0.000120828	k__Bacteria;p__Acidobacteria;c__Holophagae;o__Subgroup_7
OTU405	6	7	11	0.000120828	k__Bacteria;p__Chloroflexi;c__KD4-96;o__uncultured_bacterium;f__uncultured_bacterium;g__uncultured_bacterium;s__uncultured_bacterium
OTU2781	9	10	7	0.000130897	k__Bacteria;p__Gemmatimonadetes;c__Gemmatimonadetes;o__Gemmatimonadales;f__Gemmatimonadaceae;g__Gemmatimonas;s__uncultured_bacterium
OTU2384	11	7	8	0.000130897	k__Bacteria;p__Acidobacteria;c__Subgroup_6
OTU878	5	8	11	0.000120828	k__Bacteria;p__Proteobacteria;c__Gammaproteobacteria;o__Steroidobacterales;f__Steroidobacteraceae;g__Steroidobacter
OTU1685	8	8	9	0.000125862	k__Bacteria;p__Gemmatimonadetes;c__Gemmatimonadetes;o__Gemmatimonadales;f__Gemmatimonadaceae;g__Gemmatimonas
OTU1785	6	11	8	0.000125862	k__Bacteria;p__Bacteroidetes;c__Bacteroidia;o__Cytophagales;f__Microscillaceae;g__Ohtaekwangia;s__uncultured_bacterium
OTU2446	6	12	7	0.000125862	k__Bacteria;p__Proteobacteria;c__Deltaproteobacteria;o__Myxococcales;f__bacteriap25;g__metagenome;s__metagenome
OTU2616	4	12	9	0.000125862	k__Bacteria;p__Proteobacteria;c__Gammaproteobacteria;o__Gammaproteobacteria_Incertae_Sedis;f__Unknown_Family;g__Acidibacter
OTU2438	6	13	7	0.000130897	k__Bacteria;p__Chloroflexi;c__Anaerolineae;o__SBR1031;f__A4b;g__uncultured_soil_bacterium;s__uncultured_soil_bacterium
OTU684	3	8	11	0.000110759	k__Bacteria;p__Chloroflexi;c__Chloroflexia;o__Chloroflexales;f__Herpetosiphonaceae;g__Herpetosiphon;s__uncultured_bacterium
OTU1701	12	8	5	0.000125862	k__Bacteria;p__Acidobacteria;c__Subgroup_6
OTU402	8	2	15	0.000125862	k__Bacteria;p__Patescibacteria;c__Saccharimonadia;o__Saccharimonadales
OTU1823	9	13	4	0.000130897	k__Bacteria;p__Bacteroidetes;c__Bacteroidia;o__Chitinophagales;f__Chitinophagaceae;g__Niastella;s__metagenome
OTU1973	9	8	8	0.000125862	k__Bacteria;p__Armatimonadetes;c__Fimbriimonadia;o__Fimbriimonadales;f__Fimbriimonadaceae;g__uncultured_bacterium;s__uncultured_bacterium
OTU2812	7	11	6	0.000120828	k__Bacteria;p__Verrucomicrobia;c__Verrucomicrobiae;o__Opitutales;f__Opitutaceae;g__Opitutus;s__uncultured_bacterium
OTU2442	4	14	6	0.000120828	k__Bacteria;p__Bacteroidetes;c__Bacteroidia;o__Chitinophagales;f__uncultured
OTU2020	6	5	14	0.000125862	k__Bacteria;p__Proteobacteria;c__Gammaproteobacteria;o__Betaproteobacteriales;f__Burkholderiaceae
OTU108	9	1	14	0.000120828	k__Bacteria;p__Rokubacteria;c__NC10;o__Rokubacteriales;f__uncultured_bacterium;g__uncultured_bacterium;s__uncultured_bacterium
OTU133	11	9	5	0.000125862	k__Bacteria;p__Proteobacteria;c__Gammaproteobacteria;o__Betaproteobacteriales;f__Nitrosomonadaceae;g__Ellin6067
OTU2168	11	7	7	0.000125862	k__Bacteria;p__Proteobacteria;c__Gammaproteobacteria;o__Gammaproteobacteria_Incertae_Sedis;f__Unknown_Family;g__Acidibacter
OTU2984	2	9	13	0.000120828	k__Bacteria;p__Actinobacteria;c__Actinobacteria;o__Propionibacteriales;f__Nocardioidaceae;g__Nocardioides;s__Ambiguous_taxa
OTU2243	8	12	5	0.000125862	k__Bacteria;p__Bacteroidetes;c__Bacteroidia;o__Flavobacteriales;f__Flavobacteriaceae;g__Flavobacterium
OTU1617	3	7	13	0.000115793	k__Bacteria;p__Patescibacteria;c__Saccharimonadia;o__Saccharimonadales
OTU3042	6	9	10	0.000125862	k__Bacteria;p__Actinobacteria;c__Acidimicrobiia
OTU613	4	4	15	0.000115793	k__Bacteria;p__Chloroflexi;c__Chloroflexia;o__Kallotenuales;f__AKIW781;g__uncultured_Kouleothrix_sp.;s__uncultured_Kouleothrix_sp.
OTU586	12	8	5	0.000125862	k__Bacteria;p__Patescibacteria;c__Saccharimonadia;o__Saccharimonadales
OTU943	5	7	10	0.000110759	k__Bacteria;p__Proteobacteria;c__Alphaproteobacteria;o__Rhizobiales;f__Devosiaceae;g__Devosia
OTU1158	6	5	13	0.000120828	k__Bacteria;p__Actinobacteria;c__MB-A2-108
OTU1046	7	9	8	0.000120828	k__Bacteria;p__Chloroflexi;c__Dehalococcoidia;o__S085;f__metagenome;g__metagenome;s__metagenome
OTU2460	6	9	9	0.000120828	k__Bacteria;p__Gemmatimonadetes;c__S0134_terrestrial_group;o__Ambiguous_taxa;f__Ambiguous_taxa;g__Ambiguous_taxa;s__Ambiguous_taxa
OTU1718	7	6	10	0.000115793	k__Bacteria;p__Proteobacteria;c__Alphaproteobacteria;o__Rhizobiales;f__Xanthobacteraceae
OTU2393	10	7	8	0.000125862	k__Bacteria;p__Chloroflexi;c__Chloroflexia;o__Chloroflexales;f__Roseiflexaceae;g__uncultured;s__uncultured_bacterium
OTU2050	7	7	11	0.000125862	k__Bacteria;p__Proteobacteria;c__Alphaproteobacteria;o__Sphingomonadales;f__Sphingomonadaceae
OTU2950	7	14	4	0.000125862	k__Bacteria;p__Proteobacteria;c__Deltaproteobacteria;o__Myxococcales;f__Haliangiaceae;g__Haliangium;s__Kofleria_flava
OTU620	5	7	10	0.000110759	k__Bacteria;p__Proteobacteria;c__Alphaproteobacteria;o__Rhizobiales;f__Hyphomicrobiaceae;g__uncultured
OTU2957	12	6	2	0.00010069	k__Bacteria;p__Actinobacteria;c__Actinobacteria;o__Streptosporangiales;f__Streptosporangiaceae;g__Nonomuraea
OTU2421	6	13	4	0.000115793	k__Bacteria;p__Proteobacteria;c__Deltaproteobacteria;o__Myxococcales;f__Nannocystaceae
OTU3044	10	10	5	0.000125862	k__Bacteria;p__Bacteroidetes;c__Bacteroidia;o__Chitinophagales;f__Chitinophagaceae;g__Niastella
OTU2182	13	7	5	0.000125862	k__Bacteria;p__Chloroflexi;c__Anaerolineae;o__SBR1031;f__A4b;g__metagenome;s__metagenome
OTU2217	11	2	10	0.000115793	k__Bacteria;p__Gemmatimonadetes;c__Longimicrobia;o__Longimicrobiales;f__Longimicrobiaceae
OTU39	2	16	7	0.000125862	k__Bacteria;p__Chloroflexi;c__Chloroflexia;o__Chloroflexales;f__Roseiflexaceae;g__uncultured;s__uncultured_Chloroflexi_bacterium
OTU117	9	6	8	0.000115793	k__Bacteria;p__Acidobacteria;c__Blastocatellia__[Subgroup_4];o__DS-100;f__uncultured_bacterium;g__uncultured_bacterium;s__uncultured_bacterium
OTU1466	6	8	8	0.000110759	k__Bacteria;p__Gemmatimonadetes;c__Gemmatimonadetes;o__Gemmatimonadales;f__Gemmatimonadaceae;g__Gemmatimonas
OTU2445	4	13	6	0.000115793	k__Bacteria;p__Chloroflexi;c__Chloroflexia;o__Chloroflexales;f__Roseiflexaceae;g__uncultured
OTU459	6	2	10	9.06208e-05	k__Bacteria;p__Actinobacteria;c__Actinobacteria;o__Micrococcales;f__Microbacteriaceae;g__Microbacterium
OTU1357	7	6	10	0.000115793	k__Bacteria;p__Acidobacteria;c__Subgroup_22
OTU2161	9	7	8	0.000120828	k__Bacteria;p__Proteobacteria;c__Gammaproteobacteria;o__Betaproteobacteriales;f__Burkholderiaceae;g__Caenimonas
OTU1853	7	7	9	0.000115793	k__Bacteria;p__Verrucomicrobia;c__Verrucomicrobiae;o__Pedosphaerales;f__Pedosphaeraceae;g__uncultured_subdivision_3_bacterium;s__uncultured_subdivision_3_bacterium
OTU2991	16	3	3	0.000110759	k__Bacteria;p__Acidobacteria;c__Subgroup_6;o__uncultured_Acidobacteriaceae_bacterium;f__uncultured_Acidobacteriaceae_bacterium;g__uncultured_Acidobacteriaceae_bacterium;s__uncultured_Acidobacteriaceae_bacterium
OTU143	12	8	4	0.000120828	k__Bacteria;p__Chloroflexi;c__Anaerolineae;o__SBR1031;f__A4b;g__uncultured_Chloroflexi_bacterium;s__uncultured_Chloroflexi_bacterium
OTU2369	12	5	5	0.000110759	k__Bacteria;p__Proteobacteria;c__Deltaproteobacteria;o__Myxococcales;f__P3OB-42;g__uncultured_bacterium;s__uncultured_bacterium
OTU1099	4	6	9	9.56552e-05	k__Bacteria;p__Gemmatimonadetes;c__Gemmatimonadetes;o__Gemmatimonadales;f__Gemmatimonadaceae;g__uncultured
OTU2312	8	11	3	0.000110759	k__Bacteria;p__Proteobacteria;c__Deltaproteobacteria;o__Bdellovibrionales;f__Bacteriovoracaceae;g__Peredibacter;s__metagenome
OTU1729	11	5	7	0.000115793	k__Bacteria;p__Acidobacteria;c__Subgroup_6
OTU2948	6	10	7	0.000115793	k__Bacteria;p__Acidobacteria;c__Blastocatellia__[Subgroup_4];o__DS-100;f__uncultured_bacterium;g__uncultured_bacterium;s__uncultured_bacterium
OTU2465	5	12	7	0.000120828	k__Bacteria;p__Chloroflexi;c__Chloroflexia;o__Chloroflexales;f__Roseiflexaceae;g__uncultured;s__uncultured_bacterium
OTU3047	6	5	13	0.000120828	k__Bacteria;p__Chloroflexi;c__Chloroflexia;o__Chloroflexales;f__Herpetosiphonaceae;g__Herpetosiphon;s__uncultured_bacterium
OTU1096	10	5	6	0.000105724	k__Bacteria;p__Chloroflexi;c__Anaerolineae;o__Caldilineales;f__Caldilineaceae;g__uncultured
OTU681	12	4	8	0.000120828	k__Bacteria;p__Cyanobacteria;c__Oxyphotobacteria;o__Oxyphotobacteria_Incertae_Sedis;f__Unknown_Family;g__Leptolyngbya_EcFYyyy-00;s__uncultured_bacterium
OTU1438	8	6	10	0.000120828	k__Bacteria;p__Proteobacteria;c__Alphaproteobacteria;o__Rhizobiales;f__Beijerinckiaceae;g__uncultured;s__uncultured_Rhizobiales_bacterium
OTU920	7	8	8	0.000115793	k__Bacteria;p__Gemmatimonadetes;c__Gemmatimonadetes;o__Gemmatimonadales;f__Gemmatimonadaceae;g__uncultured
OTU2777	5	9	9	0.000115793	k__Bacteria;p__Proteobacteria;c__Gammaproteobacteria;o__Betaproteobacteriales;f__Burkholderiaceae;g__Lautropia
OTU1395	8	7	8	0.000115793	k__Bacteria;p__Bacteroidetes;c__Bacteroidia;o__Chitinophagales;f__Chitinophagaceae
OTU860	6	9	8	0.000115793	k__Bacteria;p__Bacteroidetes;c__Bacteroidia;o__Cytophagales;f__Hymenobacteraceae;g__Adhaeribacter
OTU62	6	7	10	0.000115793	k__Bacteria;p__Chloroflexi;c__Chloroflexia;o__Chloroflexales;f__Roseiflexaceae;g__uncultured;s__uncultured_Chloroflexaceae_bacterium
OTU2407	2	12	9	0.000115793	k__Bacteria;p__Actinobacteria;c__Actinobacteria;o__Micromonosporales;f__Micromonosporaceae
OTU750	10	4	9	0.000115793	k__Bacteria;p__Actinobacteria;c__0319-7L14
OTU335	2	12	10	0.000120828	k__Bacteria;p__Proteobacteria;c__Alphaproteobacteria;o__Rhizobiales;f__Devosiaceae
OTU2415	2	13	8	0.000115793	k__Bacteria;p__Proteobacteria;c__Deltaproteobacteria;o__Myxococcales;f__Polyangiaceae;g__Pajaroellobacter;s__metagenome
OTU2129	6	10	7	0.000115793	k__Bacteria;p__Acidobacteria;c__Subgroup_6
OTU2388	11	2	11	0.000120828	k__Bacteria;p__Proteobacteria;c__Alphaproteobacteria;o__Rhizobiales;f__Hyphomicrobiaceae;g__Hyphomicrobium
OTU2756	7	7	8	0.000110759	k__Bacteria;p__Acidobacteria;c__Subgroup_6
OTU565	7	6	9	0.000110759	k__Bacteria;p__Bacteroidetes;c__Bacteroidia;o__Chitinophagales;f__Chitinophagaceae;g__uncultured
OTU2602	11	7	6	0.000120828	k__Bacteria;p__Proteobacteria;c__Alphaproteobacteria;o__Rhizobiales;f__Beijerinckiaceae;g__Neo-b11;s__uncultured_bacterium
OTU1652	5	10	7	0.000110759	k__Bacteria;p__Acidobacteria;c__Blastocatellia__[Subgroup_4];o__Pyrinomonadales;f__Pyrinomonadaceae;g__RB41;s__Acidobacterium_sp._Ac_12_G8
OTU1684	5	14	5	0.000120828	k__Bacteria;p__Proteobacteria;c__Deltaproteobacteria
OTU2331	6	9	7	0.000110759	k__Bacteria;p__Entotheonellaeota;c__Entotheonellia;o__Entotheonellales;f__Entotheonellaceae;g__Candidatus_Entotheonella;s__uncultured_bacterium
OTU2330	4	11	8	0.000115793	k__Bacteria;p__Firmicutes;c__Bacilli;o__Bacillales;f__Paenibacillaceae;g__Paenibacillus;s__Paenibacillus_alginolyticus
OTU147	6	8	8	0.000110759	k__Bacteria;p__Actinobacteria;c__Thermoleophilia;o__Gaiellales;f__Gaiellaceae;g__Gaiella
OTU3020	5	8	9	0.000110759	k__Bacteria;p__Proteobacteria;c__Alphaproteobacteria;o__Rhizobiales;f__Rhizobiales_Incertae_Sedis;g__Nordella;s__Ambiguous_taxa
OTU1089	8	5	10	0.000115793	k__Bacteria;p__Acidobacteria;c__Subgroup_17
OTU2822	9	7	5	0.000105724	k__Bacteria;p__Acidobacteria;c__Subgroup_6
OTU1221	9	3	10	0.000110759	k__Bacteria;p__Bacteroidetes;c__Bacteroidia;o__Cytophagales;f__Spirosomaceae;g__Larkinella;s__uncultured_bacterium
OTU1538	8	7	7	0.000110759	k__Bacteria;p__Acidobacteria;c__Acidobacteriia;o__Solibacterales;f__Solibacteraceae__[Subgroup_3];g__Candidatus_Solibacter
OTU1821	6	8	5	9.56552e-05	k__Bacteria;p__Bacteroidetes;c__Bacteroidia;o__Chitinophagales;f__Chitinophagaceae;g__Flavisolibacter
OTU983	7	3	12	0.000110759	k__Bacteria;p__Actinobacteria;c__Thermoleophilia;o__Gaiellales
OTU1819	16	6	0	0.000110759	k__Bacteria;p__Proteobacteria;c__Deltaproteobacteria
OTU2374	11	7	4	0.000110759	k__Bacteria
OTU2893	7	9	7	0.000115793	k__Bacteria;p__Gemmatimonadetes;c__S0134_terrestrial_group;o__uncultured_bacterium;f__uncultured_bacterium;g__uncultured_bacterium;s__uncultured_bacterium
OTU940	2	8	8	9.06208e-05	k__Bacteria;p__Proteobacteria;c__Deltaproteobacteria
OTU1904	9	8	5	0.000110759	k__Bacteria;p__Bacteroidetes;c__Bacteroidia;o__Cytophagales;f__Hymenobacteraceae;g__Adhaeribacter
OTU2674	3	8	10	0.000105724	k__Bacteria;p__Bacteroidetes;c__Bacteroidia;o__Chitinophagales;f__Chitinophagaceae;g__Segetibacter
OTU33	2	11	9	0.000110759	k__Bacteria;p__Proteobacteria;c__Deltaproteobacteria;o__Myxococcales;f__BIrii41
OTU2878	5	9	5	9.56552e-05	k__Bacteria;p__Bacteroidetes;c__Bacteroidia;o__Cytophagales;f__Hymenobacteraceae;g__Adhaeribacter
OTU1343	6	9	6	0.000105724	k__Bacteria;p__Acidobacteria;c__Acidobacteriia;o__Solibacterales;f__Solibacteraceae__[Subgroup_3];g__Bryobacter
OTU27	4	13	6	0.000115793	k__Bacteria;p__Acidobacteria;c__Acidobacteriia;o__Solibacterales;f__Solibacteraceae__[Subgroup_3];g__Bryobacter
OTU922	9	2	11	0.000110759	k__Bacteria;p__Actinobacteria;c__Thermoleophilia;o__Solirubrobacterales;f__67-14
OTU336	3	9	9	0.000105724	k__Bacteria;p__Chloroflexi;c__KD4-96;o__metagenome;f__metagenome;g__metagenome;s__metagenome
OTU1727	10	6	6	0.000110759	k__Bacteria;p__Proteobacteria;c__Gammaproteobacteria;o__Betaproteobacteriales;f__Burkholderiaceae;g__Massilia
OTU3022	3	8	10	0.000105724	k__Bacteria;p__Actinobacteria;c__Actinobacteria;o__Corynebacteriales;f__Mycobacteriaceae;g__Mycobacterium
OTU1135	7	10	5	0.000110759	k__Bacteria;p__Proteobacteria;c__Deltaproteobacteria;o__Oligoflexales;f__0319-6G20
OTU1026	7	9	6	0.000110759	k__Bacteria;p__Acidobacteria;c__Blastocatellia__[Subgroup_4];o__Pyrinomonadales;f__Pyrinomonadaceae;g__RB41
OTU2723	4	7	11	0.000110759	k__Bacteria;p__Bacteroidetes;c__Ignavibacteria;o__SJA-28
OTU808	5	9	7	0.000105724	k__Bacteria;p__Armatimonadetes;c__Armatimonadia;o__Armatimonadales;f__uncultured_Armatimonadetes_bacterium;g__uncultured_Armatimonadetes_bacterium;s__uncultured_Armatimonadetes_bacterium
OTU2750	6	7	8	0.000105724	k__Bacteria;p__Actinobacteria;c__Actinobacteria;o__Micromonosporales;f__Micromonosporaceae;g__Actinoplanes
OTU820	7	4	11	0.000110759	k__Bacteria;p__Proteobacteria;c__Alphaproteobacteria;o__Rhizobiales;f__Rhizobiaceae
OTU2077	12	6	3	0.000105724	k__Bacteria;p__Bacteroidetes;c__Bacteroidia;o__Cytophagales;f__Microscillaceae;g__Ohtaekwangia;s__metagenome
OTU1642	7	4	12	0.000115793	k__Bacteria;p__Latescibacteria;c__metagenome;o__metagenome;f__metagenome;g__metagenome;s__metagenome
OTU2400	10	7	4	0.000105724	k__Bacteria;p__Acidobacteria;c__Subgroup_6;o__metagenome;f__metagenome;g__metagenome;s__metagenome
OTU1812	14	7	2	0.000115793	k__Bacteria;p__Actinobacteria;c__Actinobacteria;o__Streptosporangiales;f__Thermomonosporaceae;g__Actinoallomurus;s__Ambiguous_taxa
OTU1471	3	8	12	0.000115793	k__Bacteria;p__Proteobacteria;c__Alphaproteobacteria;o__Sphingomonadales;f__Sphingomonadaceae;g__Sphingopyxis
OTU601	4	10	8	0.000110759	k__Bacteria;p__Acidobacteria;c__Holophagae;o__Subgroup_7
OTU2163	9	8	5	0.000110759	k__Bacteria;p__Actinobacteria;c__Acidimicrobiia;o__Microtrichales;f__Ilumatobacteraceae;g__CL500-29_marine_group
OTU2986	6	8	7	0.000105724	k__Bacteria;p__Proteobacteria;c__Deltaproteobacteria;o__Myxococcales;f__Sandaracinaceae;g__uncultured
OTU1087	6	7	10	0.000115793	k__Bacteria;p__Chloroflexi;c__Anaerolineae;o__Caldilineales;f__Caldilineaceae;g__uncultured
OTU118	11	4	7	0.000110759	k__Bacteria;p__Acidobacteria;c__Thermoanaerobaculia;o__Thermoanaerobaculales;f__Thermoanaerobaculaceae;g__Subgroup_10
OTU2965	5	11	7	0.000115793	k__Bacteria;p__Proteobacteria;c__Deltaproteobacteria;o__Bdellovibrionales;f__Bdellovibrionaceae;g__Bdellovibrio
OTU1151	5	6	11	0.000110759	k__Bacteria;p__Proteobacteria;c__Gammaproteobacteria;o__Xanthomonadales;f__Rhodanobacteraceae;g__uncultured;s__uncultured_bacterium
OTU2519	9	9	3	0.000105724	k__Bacteria;p__Acidobacteria;c__Subgroup_6
OTU2038	12	3	7	0.000110759	k__Bacteria;p__Rokubacteria;c__NC10;o__Rokubacteriales
OTU700	8	6	7	0.000105724	k__Bacteria;p__Gemmatimonadetes;c__Gemmatimonadetes;o__Gemmatimonadales;f__Gemmatimonadaceae;g__Gemmatimonas
OTU276	3	11	6	0.00010069	k__Bacteria;p__Gemmatimonadetes;c__Gemmatimonadetes;o__Gemmatimonadales;f__Gemmatimonadaceae;g__uncultured;s__uncultured_Gemmatimonadales_bacterium
OTU2597	6	14	0	0.00010069	k__Bacteria;p__Proteobacteria;c__Gammaproteobacteria;o__Steroidobacterales;f__Steroidobacteraceae;g__Steroidobacter
OTU2821	7	11	4	0.000110759	k__Bacteria;p__Proteobacteria;c__Gammaproteobacteria;o__Betaproteobacteriales;f__A21b;g__uncultured_beta_proteobacterium;s__uncultured_beta_proteobacterium
OTU2977	9	4	8	0.000105724	k__Bacteria;p__Bacteroidetes;c__Ignavibacteria;o__OPB56;f__uncultured_bacterium;g__uncultured_bacterium;s__uncultured_bacterium
OTU2175	8	9	4	0.000105724	k__Bacteria;p__Proteobacteria;c__Alphaproteobacteria;o__Rhizobiales;f__uncultured
OTU2336	5	10	3	9.06208e-05	k__Bacteria;p__Chloroflexi;c__Anaerolineae;o__SBR1031;f__A4b;g__uncultured_bacterium;s__uncultured_bacterium
OTU2289	5	7	7	9.56552e-05	k__Bacteria;p__Actinobacteria;c__Actinobacteria;o__Propionibacteriales;f__Nocardioidaceae;g__Nocardioides
OTU2408	7	10	4	0.000105724	k__Bacteria;p__Bacteroidetes;c__Bacteroidia;o__Chitinophagales;f__Chitinophagaceae;g__Flavisolibacter;s__uncultured_bacterium
OTU1760	5	4	9	9.06208e-05	k__Bacteria;p__Actinobacteria;c__Actinobacteria;o__Propionibacteriales;f__Nocardioidaceae;g__Nocardioides
OTU379	7	6	9	0.000110759	k__Bacteria;p__Acidobacteria;c__Subgroup_6
OTU818	4	7	11	0.000110759	k__Bacteria;p__Proteobacteria;c__Alphaproteobacteria;o__uncultured;f__uncultured_forest_soil_bacterium;g__uncultured_forest_soil_bacterium;s__uncultured_forest_soil_bacterium
OTU1013	11	2	6	9.56552e-05	k__Bacteria;p__Gemmatimonadetes;c__Gemmatimonadetes;o__Gemmatimonadales;f__Gemmatimonadaceae;g__Gemmatimonas
OTU250	8	9	4	0.000105724	k__Bacteria;p__Acidobacteria;c__Subgroup_5;o__metagenome;f__metagenome;g__metagenome;s__metagenome
OTU2533	10	6	5	0.000105724	k__Bacteria;p__Actinobacteria;c__Thermoleophilia;o__Solirubrobacterales;f__67-14
OTU1086	5	7	8	0.00010069	k__Bacteria;p__Bacteroidetes;c__Ignavibacteria;o__OPB56;f__uncultured_bacterium;g__uncultured_bacterium;s__uncultured_bacterium
OTU2206	6	6	8	0.00010069	k__Bacteria;p__Cyanobacteria;c__Sericytochromatia;o__uncultured_bacterium;f__uncultured_bacterium;g__uncultured_bacterium;s__uncultured_bacterium
OTU1409	6	5	11	0.000110759	k__Bacteria;p__Verrucomicrobia;c__Verrucomicrobiae;o__Pedosphaerales;f__Pedosphaeraceae
OTU2709	10	6	6	0.000110759	k__Bacteria;p__Acidobacteria;c__Subgroup_6
OTU2549	2	12	8	0.000110759	k__Bacteria;p__Acidobacteria;c__Thermoanaerobaculia;o__Thermoanaerobaculales;f__Thermoanaerobaculaceae;g__Subgroup_10;s__uncultured_alpha_proteobacterium
OTU3113	5	5	10	0.00010069	k__Bacteria;p__Acidobacteria;c__Acidobacteriia;o__Solibacterales;f__Solibacteraceae__[Subgroup_3];g__Bryobacter
OTU2380	6	12	3	0.000105724	k__Bacteria;p__Patescibacteria;c__Saccharimonadia;o__Saccharimonadales
OTU1936	11	6	5	0.000110759	k__Bacteria;p__Proteobacteria;c__Gammaproteobacteria;o__Xanthomonadales;f__Xanthomonadaceae;g__Lysobacter
OTU1486	6	8	8	0.000110759	k__Bacteria;p__Acidobacteria;c__Acidobacteriia;o__Acidobacteriales;f__uncultured;g__uncultured_soil_bacterium;s__uncultured_soil_bacterium
OTU138	10	3	7	0.00010069	k__Bacteria;p__Proteobacteria;c__Deltaproteobacteria;o__Myxococcales
OTU1681	3	5	13	0.000105724	k__Bacteria;p__Actinobacteria;c__Thermoleophilia;o__Solirubrobacterales;f__Solirubrobacteraceae;g__uncultured
OTU1499	12	5	4	0.000105724	k__Bacteria;p__Proteobacteria;c__Alphaproteobacteria;o__Rhodospirillales;f__Rhodospirillaceae;g__uncultured;s__metagenome
OTU2615	11	7	2	0.00010069	k__Bacteria;p__Proteobacteria;c__Gammaproteobacteria;o__Betaproteobacteriales;f__Burkholderiaceae;g__Rhizobacter
OTU1262	7	3	11	0.000105724	k__Bacteria;p__Proteobacteria;c__Alphaproteobacteria;o__Sphingomonadales;f__Sphingomonadaceae;g__Sphingomonas
OTU2744	7	8	7	0.000110759	k__Bacteria;p__Bacteroidetes;c__Bacteroidia;o__Chitinophagales;f__uncultured
OTU3088	6	5	9	0.00010069	k__Bacteria;p__Chloroflexi;c__Anaerolineae;o__SBR1031
OTU1997	6	6	7	9.56552e-05	k__Bacteria;p__Proteobacteria;c__Deltaproteobacteria;o__Myxococcales;f__Haliangiaceae;g__Haliangium
OTU2685	7	9	6	0.000110759	k__Bacteria;p__Bacteroidetes;c__Bacteroidia;o__Cytophagales;f__Cytophagaceae;g__Cytophaga;s__uncultured_Flexibacteraceae_bacterium
OTU1257	5	11	6	0.000110759	k__Bacteria;p__Bacteroidetes;c__Bacteroidia;o__Chitinophagales;f__Chitinophagaceae;g__Flavisolibacter
OTU57	7	6	7	0.00010069	k__Bacteria;p__Chloroflexi
OTU1100	4	7	11	0.000110759	k__Bacteria;p__Chloroflexi;c__Anaerolineae;o__Caldilineales;f__Caldilineaceae;g__uncultured;s__uncultured_bacterium
OTU2772	6	9	4	9.56552e-05	k__Bacteria;p__Bacteroidetes;c__Bacteroidia;o__Chitinophagales;f__uncultured;g__uncultured_soil_bacterium;s__uncultured_soil_bacterium
OTU259	2	8	8	9.06208e-05	k__Bacteria;p__Chloroflexi;c__Anaerolineae;o__Ardenticatenales;f__Ardenticatenaceae;g__uncultured
OTU652	3	5	13	0.000105724	k__Bacteria;p__Proteobacteria;c__Alphaproteobacteria;o__Rhizobiales;f__Hyphomicrobiaceae;g__Pedomicrobium
OTU2966	9	10	2	0.000105724	k__Bacteria;p__Acidobacteria;c__Subgroup_6
OTU2688	8	4	9	0.000105724	k__Bacteria;p__Acidobacteria;c__Holophagae;o__Subgroup_7
OTU1951	7	6	7	0.00010069	k__Bacteria;p__Acidobacteria;c__Subgroup_6;o__Acidobacteria_bacterium_IGE-011;f__Acidobacteria_bacterium_IGE-011;g__Acidobacteria_bacterium_IGE-011;s__Acidobacteria_bacterium_IGE-011
OTU2513	3	18	0	0.000105724	k__Bacteria;p__Actinobacteria;c__Actinobacteria;o__Corynebacteriales;f__Nocardiaceae;g__Williamsia;s__Ambiguous_taxa
OTU2463	7	5	8	0.00010069	k__Bacteria;p__Actinobacteria;c__Acidimicrobiia;o__Microtrichales;f__Ilumatobacteraceae;g__uncultured;s__metagenome
OTU1758	8	7	5	0.00010069	k__Bacteria;p__Acidobacteria;c__Blastocatellia__[Subgroup_4];o__Blastocatellales;f__Blastocatellaceae;g__Blastocatella;s__uncultured_soil_bacterium
OTU232	7	8	3	9.06208e-05	k__Bacteria;p__Armatimonadetes;c__Fimbriimonadia;o__Fimbriimonadales;f__Fimbriimonadaceae
OTU815	6	5	9	0.00010069	k__Bacteria;p__Proteobacteria;c__Alphaproteobacteria;o__Rhizobiales;f__Rhizobiaceae;g__Mesorhizobium
OTU1712	11	2	7	0.00010069	k__Bacteria;p__Proteobacteria;c__Alphaproteobacteria;o__Reyranellales;f__Reyranellaceae;g__Reyranella;s__metagenome
OTU2420	2	8	10	0.00010069	k__Bacteria;p__Actinobacteria;c__Actinobacteria;o__Propionibacteriales;f__Nocardioidaceae;g__Nocardioides
OTU1983	13	5	2	0.00010069	k__Bacteria;p__Acidobacteria;c__Subgroup_6
OTU470	3	6	10	9.56552e-05	k__Bacteria;p__Proteobacteria;c__Alphaproteobacteria;o__Sphingomonadales;f__Sphingomonadaceae;g__Sphingomonas
OTU197	9	8	4	0.000105724	k__Bacteria;p__Actinobacteria;c__Actinobacteria;o__Micromonosporales;f__Micromonosporaceae;g__Actinoplanes
OTU1283	10	1	9	0.00010069	k__Bacteria;p__Actinobacteria;c__Acidimicrobiia
OTU1635	5	6	9	0.00010069	k__Bacteria;p__Patescibacteria;c__Saccharimonadia;o__Saccharimonadales
OTU1160	8	5	6	9.56552e-05	k__Bacteria;p__Proteobacteria;c__Deltaproteobacteria;o__Myxococcales;f__Blfdi19;g__uncultured_bacterium;s__uncultured_bacterium
OTU1766	9	7	4	0.00010069	k__Bacteria;p__Bacteroidetes;c__Bacteroidia;o__Chitinophagales;f__Chitinophagaceae;g__Dinghuibacter
OTU974	1	9	11	0.000105724	k__Bacteria;p__Proteobacteria;c__Alphaproteobacteria;o__Acetobacterales;f__Acetobacteraceae;g__Roseomonas;s__uncultured_alpha_proteobacterium
OTU1801	9	6	3	9.06208e-05	k__Bacteria;p__Acidobacteria;c__Subgroup_5
OTU1112	1	10	9	0.00010069	k__Bacteria;p__Acidobacteria;c__Holophagae;o__Subgroup_7;f__uncultured_Acidobacteria_bacterium;g__uncultured_Acidobacteria_bacterium;s__uncultured_Acidobacteria_bacterium
OTU813	2	4	13	9.56552e-05	k__Bacteria;p__Actinobacteria;c__Actinobacteria;o__Frankiales;f__Sporichthyaceae;g__Sporichthya
OTU2960	6	10	5	0.000105724	k__Bacteria;p__Gemmatimonadetes;c__Longimicrobia;o__Longimicrobiales;f__Longimicrobiaceae;g__Longimicrobium;s__uncultured_bacterium
OTU1263	4	10	6	0.00010069	k__Bacteria;p__Chloroflexi;c__KD4-96
OTU520	8	4	9	0.000105724	k__Bacteria;p__Bacteroidetes;c__Bacteroidia;o__Chitinophagales;f__Chitinophagaceae;g__Segetibacter
OTU2225	8	8	4	0.00010069	k__Bacteria;p__Proteobacteria;c__Alphaproteobacteria;o__Rhizobiales;f__Rhizobiaceae;g__Shinella
OTU1241	3	6	12	0.000105724	k__Bacteria;p__Firmicutes;c__Bacilli;o__Bacillales;f__Bacillaceae;g__Bacillus
OTU1428	7	4	9	0.00010069	k__Bacteria;p__Elusimicrobia;c__Lineage_IIa;o__uncultured_bacterium;f__uncultured_bacterium;g__uncultured_bacterium;s__uncultured_bacterium
OTU1989	12	4	5	0.000105724	k__Bacteria;p__Acidobacteria;c__Subgroup_6
OTU1028	4	4	10	9.06208e-05	k__Bacteria;p__Proteobacteria;c__Deltaproteobacteria;o__Myxococcales;f__Nannocystaceae
OTU1172	2	6	10	9.06208e-05	k__Bacteria;p__Actinobacteria;c__Actinobacteria;o__Propionibacteriales;f__Nocardioidaceae;g__Tenggerimyces
OTU1377	5	10	2	8.55863e-05	k__Bacteria;p__Bacteroidetes;c__Bacteroidia;o__Chitinophagales;f__Chitinophagaceae;g__uncultured
OTU2851	10	6	2	9.06208e-05	k__Bacteria;p__Proteobacteria;c__Alphaproteobacteria;o__Rhizobiales;f__Xanthobacteraceae
OTU2635	2	10	6	9.06208e-05	k__Bacteria;p__Firmicutes;c__Bacilli;o__Bacillales;f__Bacillaceae;g__Bacillus
OTU585	4	7	8	9.56552e-05	k__Bacteria;p__Actinobacteria;c__Thermoleophilia;o__Solirubrobacterales;f__Solirubrobacteraceae;g__Parviterribacter;s__uncultured_bacterium
OTU2895	5	8	5	9.06208e-05	k__Bacteria;p__Bacteroidetes;c__Bacteroidia
OTU1714	6	6	8	0.00010069	k__Bacteria;p__Proteobacteria;c__Deltaproteobacteria;o__Desulfarculales;f__Desulfarculaceae;g__uncultured
OTU2703	4	10	4	9.06208e-05	k__Bacteria;p__Proteobacteria;c__Gammaproteobacteria;o__Betaproteobacteriales;f__Burkholderiaceae
OTU1520	9	5	6	0.00010069	k__Bacteria;p__Chloroflexi;c__Chloroflexia;o__Thermomicrobiales;f__AKYG1722
OTU28	7	11	2	0.00010069	k__Bacteria;p__Bacteroidetes;c__Bacteroidia;o__Cytophagales;f__Microscillaceae
OTU1633	8	8	2	9.06208e-05	k__Bacteria;p__Verrucomicrobia;c__Verrucomicrobiae;o__Chthoniobacterales;f__Chthoniobacteraceae;g__Candidatus_Udaeobacter
OTU2523	6	5	7	9.06208e-05	k__Bacteria;p__Gemmatimonadetes;c__Gemmatimonadetes;o__Gemmatimonadales;f__Gemmatimonadaceae;g__uncultured
OTU2654	7	8	4	9.56552e-05	k__Bacteria;p__Bacteroidetes;c__Bacteroidia;o__Chitinophagales;f__Chitinophagaceae;g__Terrimonas;s__uncultured_bacterium
OTU2337	7	7	5	9.56552e-05	k__Bacteria;p__Actinobacteria;c__Rubrobacteria;o__Rubrobacterales;f__Rubrobacteriaceae;g__Rubrobacter;s__uncultured_Actinomycetales_bacterium
OTU2862	4	5	11	0.00010069	k__Bacteria;p__Proteobacteria;c__Deltaproteobacteria;o__NB1-j
OTU2936	7	5	6	9.06208e-05	k__Bacteria;p__Proteobacteria;c__Gammaproteobacteria;o__Betaproteobacteriales;f__Burkholderiaceae
OTU1544	9	4	6	9.56552e-05	k__Bacteria;p__Acidobacteria;c__Subgroup_6
OTU2183	5	7	8	0.00010069	k__Bacteria;p__Proteobacteria;c__Gammaproteobacteria;o__Betaproteobacteriales;f__Burkholderiaceae;g__uncultured;s__beta_proteobacterium_WX163
OTU653	6	2	11	9.56552e-05	k__Bacteria;p__Verrucomicrobia;c__Verrucomicrobiae;o__Pedosphaerales;f__Pedosphaeraceae
OTU2911	3	7	10	0.00010069	k__Bacteria;p__Acidobacteria;c__Blastocatellia__[Subgroup_4];o__11-24
OTU2661	2	15	3	0.00010069	k__Bacteria;p__Patescibacteria;c__Saccharimonadia;o__Saccharimonadales
OTU1131	8	4	8	0.00010069	k__Bacteria;p__Verrucomicrobia;c__Verrucomicrobiae;o__Chthoniobacterales;f__Chthoniobacteraceae;g__Candidatus_Udaeobacter
OTU905	10	6	4	0.00010069	k__Bacteria;p__Proteobacteria;c__Gammaproteobacteria;o__Betaproteobacteriales;f__Burkholderiaceae;g__Bordetella
OTU2304	16	3	1	0.00010069	k__Bacteria;p__Chloroflexi;c__Chloroflexia;o__Thermomicrobiales;f__JG30-KF-CM45
OTU2437	10	8	2	0.00010069	k__Bacteria;p__Actinobacteria;c__Thermoleophilia;o__Solirubrobacterales;f__67-14
OTU1793	6	9	4	9.56552e-05	k__Bacteria;p__Bacteroidetes;c__Bacteroidia;o__Chitinophagales;f__Chitinophagaceae;g__uncultured
OTU328	6	8	5	9.56552e-05	k__Bacteria;p__Proteobacteria;c__Alphaproteobacteria;o__Rhizobiales;f__KF-JG30-B3
OTU1066	4	7	8	9.56552e-05	k__Bacteria;p__Patescibacteria;c__Saccharimonadia;o__Saccharimonadales
OTU889	4	8	8	0.00010069	k__Bacteria;p__Proteobacteria;c__Gammaproteobacteria;o__Xanthomonadales;f__Xanthomonadaceae;g__Lysobacter
OTU1223	6	6	7	9.56552e-05	k__Bacteria;p__Chloroflexi;c__Chloroflexia;o__Chloroflexales;f__Roseiflexaceae
OTU1807	3	8	8	9.56552e-05	k__Bacteria;p__Acidobacteria;c__Thermoanaerobaculia;o__Thermoanaerobaculales;f__Thermoanaerobaculaceae;g__Subgroup_10
OTU2258	8	9	2	9.56552e-05	k__Bacteria;p__Actinobacteria;c__Thermoleophilia;o__Solirubrobacterales;f__Solirubrobacteraceae;g__Solirubrobacter
OTU690	9	3	7	9.56552e-05	k__Bacteria;p__Bacteroidetes;c__Bacteroidia;o__Sphingobacteriales;f__KD3-93
OTU2308	10	7	2	9.56552e-05	k__Bacteria;p__Verrucomicrobia;c__Verrucomicrobiae;o__Opitutales;f__Opitutaceae;g__Opitutus
OTU1334	5	7	7	9.56552e-05	k__Bacteria;p__Acidobacteria;c__Blastocatellia__[Subgroup_4];o__Pyrinomonadales;f__Pyrinomonadaceae;g__RB41
OTU917	5	9	6	0.00010069	k__Bacteria;p__Bacteroidetes;c__Bacteroidia;o__Chitinophagales;f__Chitinophagaceae;g__Flavihumibacter;s__Ambiguous_taxa
OTU165	8	5	5	9.06208e-05	k__Bacteria;p__Gemmatimonadetes;c__AKAU4049
OTU2776	5	10	5	0.00010069	k__Bacteria;p__Proteobacteria;c__Alphaproteobacteria;o__Rhodobacterales;f__Rhodobacteraceae
OTU2238	9	8	3	0.00010069	k__Bacteria;p__Gemmatimonadetes;c__Gemmatimonadetes;o__Gemmatimonadales;f__Gemmatimonadaceae;g__Gemmatirosa;s__uncultured_Gemmatimonadetes_bacterium
OTU1193	0	7	11	9.06208e-05	k__Bacteria;p__Bacteroidetes;c__Bacteroidia;o__Cytophagales;f__Spirosomaceae;g__Larkinella
OTU1162	6	4	8	9.06208e-05	k__Bacteria;p__Proteobacteria;c__Gammaproteobacteria;o__Betaproteobacteriales;f__TRA3-20
OTU2301	9	7	4	0.00010069	k__Bacteria;p__Proteobacteria;c__Deltaproteobacteria;o__Myxococcales;f__Sandaracinaceae;g__uncultured
OTU175	8	5	7	0.00010069	k__Bacteria;p__Proteobacteria;c__Gammaproteobacteria;o__Diplorickettsiales;f__Diplorickettsiaceae;g__Aquicella
OTU349	5	12	3	0.00010069	k__Bacteria;p__Entotheonellaeota;c__Entotheonellia;o__Entotheonellales;f__Entotheonellaceae;g__Candidatus_Entotheonella;s__uncultured_bacterium
OTU2805	4	6	9	9.56552e-05	k__Bacteria;p__Bacteroidetes;c__Bacteroidia;o__Chitinophagales;f__Chitinophagaceae;g__Segetibacter
OTU641	3	6	9	9.06208e-05	k__Bacteria;p__Acidobacteria;c__Blastocatellia__[Subgroup_4];o__11-24
OTU685	6	7	7	0.00010069	k__Bacteria;p__Bacteroidetes;c__Bacteroidia;o__Sphingobacteriales;f__Sphingobacteriaceae;g__Solitalea;s__Solitalea_canadensis
OTU1392	6	7	6	9.56552e-05	k__Bacteria;p__Bacteroidetes;c__Bacteroidia;o__Chitinophagales;f__Saprospiraceae;g__uncultured;s__uncultured_Haliscomenobacter_sp.
OTU2700	4	7	7	9.06208e-05	k__Bacteria;p__Proteobacteria;c__Alphaproteobacteria;o__Rhizobiales;f__Xanthobacteraceae
OTU2413	4	8	7	9.56552e-05	k__Bacteria;p__Chloroflexi;c__KD4-96
OTU1694	5	12	2	9.56552e-05	k__Bacteria;p__Chloroflexi;c__Ktedonobacteria;o__Ktedonobacterales;f__Ktedonobacteraceae;g__uncultured;s__uncultured_Ktedonobacter_sp.
OTU612	9	0	9	9.06208e-05	k__Bacteria;p__Acidobacteria;c__Holophagae;o__Subgroup_7
OTU1434	6	5	7	9.06208e-05	k__Bacteria;p__Acidobacteria;c__Blastocatellia__[Subgroup_4];o__Pyrinomonadales;f__Pyrinomonadaceae;g__RB41
OTU1963	6	6	4	8.05518e-05	k__Bacteria;p__Patescibacteria;c__Saccharimonadia;o__Saccharimonadales
OTU3098	4	4	9	8.55863e-05	k__Bacteria;p__Proteobacteria;c__Gammaproteobacteria;o__Betaproteobacteriales;f__Burkholderiaceae;g__Caenimonas
OTU222	3	6	8	8.55863e-05	k__Bacteria;p__Acidobacteria;c__Subgroup_6
OTU751	5	4	8	8.55863e-05	k__Bacteria;p__Proteobacteria;c__Deltaproteobacteria;o__Myxococcales;f__Sandaracinaceae;g__uncultured;s__uncultured_soil_bacterium
OTU575	4	5	9	9.06208e-05	k__Bacteria;p__Bacteroidetes;c__Bacteroidia;o__Cytophagales;f__Microscillaceae;g__Ohtaekwangia;s__uncultured_Bacteroidetes_bacterium
OTU2215	7	5	7	9.56552e-05	k__Bacteria;p__Bacteroidetes;c__Bacteroidia;o__Sphingobacteriales;f__env.OPS_17
OTU2854	2	8	7	8.55863e-05	k__Bacteria;p__Proteobacteria;c__Alphaproteobacteria;o__Tistrellales;f__Geminicoccaceae;g__Candidatus_Alysiosphaera
OTU2514	5	5	9	9.56552e-05	k__Bacteria;p__Chloroflexi;c__Anaerolineae;o__Caldilineales;f__Caldilineaceae;g__uncultured;s__uncultured_bacterium
OTU1881	11	4	3	9.06208e-05	k__Bacteria;p__Acidobacteria;c__Blastocatellia__[Subgroup_4];o__Pyrinomonadales;f__Pyrinomonadaceae;g__RB41
OTU693	10	2	7	9.56552e-05	k__Bacteria;p__Bacteroidetes;c__Bacteroidia;o__Chitinophagales;f__Saprospiraceae;g__uncultured
OTU622	7	7	5	9.56552e-05	k__Bacteria;p__Acidobacteria;c__Holophagae;o__Subgroup_7
OTU2439	4	9	6	9.56552e-05	k__Bacteria;p__Acidobacteria;c__Subgroup_6
OTU793	7	7	4	9.06208e-05	k__Bacteria;p__Proteobacteria;c__Alphaproteobacteria;o__Sphingomonadales;f__Sphingomonadaceae;g__Sphingoaurantiacus
OTU1740	8	7	3	9.06208e-05	k__Bacteria;p__Chloroflexi;c__Anaerolineae;o__SBR1031;f__A4b
OTU616	3	5	9	8.55863e-05	k__Bacteria;p__Gemmatimonadetes;c__Gemmatimonadetes;o__Gemmatimonadales;f__Gemmatimonadaceae;g__Gemmatimonas
OTU2287	12	2	5	9.56552e-05	k__Bacteria;p__Proteobacteria;c__Alphaproteobacteria;o__Rhizobiales;f__Rhodomicrobiaceae;g__Rhodomicrobium;s__uncultured_bacterium
OTU2949	2	13	3	9.06208e-05	k__Bacteria;p__Proteobacteria;c__Gammaproteobacteria;o__Cellvibrionales;f__Cellvibrionaceae;g__uncultured;s__uncultured_bacterium
OTU1804	8	6	5	9.56552e-05	k__Bacteria;p__Bacteroidetes;c__Bacteroidia;o__Cytophagales;f__Hymenobacteraceae;g__Hymenobacter;s__Hymenobacter_sp.
OTU1686	7	5	5	8.55863e-05	k__Bacteria;p__Acidobacteria;c__Subgroup_6
OTU3006	0	18	1	9.56552e-05	k__Bacteria;p__Bacteroidetes;c__Bacteroidia;o__Flavobacteriales;f__Flavobacteriaceae;g__Flavobacterium
OTU2829	4	10	5	9.56552e-05	k__Bacteria;p__Proteobacteria;c__Gammaproteobacteria;o__Betaproteobacteriales;f__TRA3-20
OTU2003	6	7	6	9.56552e-05	k__Bacteria;p__Verrucomicrobia;c__Verrucomicrobiae;o__Pedosphaerales;f__Pedosphaeraceae
OTU1095	4	5	8	8.55863e-05	k__Bacteria;p__Actinobacteria;c__Acidimicrobiia;o__Microtrichales;f__uncultured;g__uncultured_bacterium;s__uncultured_bacterium
OTU2587	7	8	4	9.56552e-05	k__Bacteria;p__Proteobacteria;c__Alphaproteobacteria;o__Rhizobiales;f__Xanthobacteraceae;g__uncultured
OTU814	5	9	5	9.56552e-05	k__Bacteria;p__Proteobacteria;c__Deltaproteobacteria;o__Oligoflexales;f__Oligoflexaceae;g__Oligoflexus
OTU2310	9	6	3	9.06208e-05	k__Bacteria;p__Chloroflexi
OTU2757	5	5	7	8.55863e-05	k__Bacteria;p__Chloroflexi;c__Anaerolineae;o__Caldilineales;f__Caldilineaceae;g__Litorilinea;s__uncultured_Chloroflexi_bacterium
OTU1045	5	6	5	8.05518e-05	k__Bacteria;p__Gemmatimonadetes;c__Gemmatimonadetes;o__Gemmatimonadales;f__Gemmatimonadaceae;g__uncultured
OTU1926	5	4	10	9.56552e-05	k__Bacteria;p__Acidobacteria;c__Thermoanaerobaculia;o__Thermoanaerobaculales;f__Thermoanaerobaculaceae;g__Subgroup_10
OTU1797	8	5	5	9.06208e-05	k__Bacteria;p__Bacteroidetes;c__Bacteroidia;o__Chitinophagales;f__Chitinophagaceae;g__Niastella
OTU1097	5	4	10	9.56552e-05	k__Bacteria;p__Acidobacteria;c__Acidobacteriia;o__Solibacterales;f__Solibacteraceae__[Subgroup_3]
OTU2806	1	9	6	8.05518e-05	k__Bacteria;p__Bacteroidetes;c__Bacteroidia;o__Cytophagales;f__Hymenobacteraceae;g__Adhaeribacter
OTU624	2	3	11	8.05518e-05	k__Bacteria;p__Actinobacteria;c__Acidimicrobiia;o__uncultured
OTU1562	2	5	9	8.05518e-05	k__Bacteria;p__Chloroflexi;c__JG30-KF-CM66;o__metagenome;f__metagenome;g__metagenome;s__metagenome
OTU1709	12	3	3	9.06208e-05	k__Bacteria;p__Chloroflexi;c__Chloroflexia;o__Chloroflexales;f__Roseiflexaceae;g__uncultured;s__uncultured_bacterium
OTU1977	6	9	3	9.06208e-05	k__Bacteria;p__Verrucomicrobia;c__Verrucomicrobiae;o__Chthoniobacterales;f__Chthoniobacteraceae;g__Candidatus_Udaeobacter
OTU3056	0	1	15	8.05518e-05	k__Bacteria;p__Actinobacteria;c__Actinobacteria;o__Corynebacteriales;f__Corynebacteriaceae;g__Corynebacterium_1;s__Corynebacterium_glutamicum
OTU199	8	9	1	9.06208e-05	k__Bacteria;p__Proteobacteria;c__Gammaproteobacteria;o__Betaproteobacteriales;f__Burkholderiaceae;g__Hydrogenophaga
OTU3100	13	1	4	9.06208e-05	k__Bacteria;p__Patescibacteria;c__Saccharimonadia;o__Saccharimonadales
OTU2942	7	7	3	8.55863e-05	k__Bacteria;p__Gemmatimonadetes;c__Gemmatimonadetes;o__Gemmatimonadales;f__Gemmatimonadaceae;g__uncultured
OTU432	3	4	11	9.06208e-05	k__Bacteria;p__Proteobacteria;c__Alphaproteobacteria;o__Reyranellales;f__Reyranellaceae;g__Reyranella;s__uncultured_alpha_proteobacterium
OTU2731	8	4	5	8.55863e-05	k__Bacteria;p__Proteobacteria;c__Gammaproteobacteria;o__Xanthomonadales;f__Xanthomonadaceae;g__Lysobacter
OTU855	7	7	3	8.55863e-05	k__Bacteria;p__Acidobacteria;c__Holophagae;o__Subgroup_7
OTU2452	2	8	8	9.06208e-05	k__Bacteria;p__Actinobacteria;c__Actinobacteria;o__Propionibacteriales;f__Nocardioidaceae;g__Nocardioides
OTU1847	6	5	7	9.06208e-05	k__Bacteria;p__Armatimonadetes;c__Chthonomonadetes;o__Chthonomonadales;f__uncultured_bacterium;g__uncultured_bacterium;s__uncultured_bacterium
OTU1964	5	3	8	8.05518e-05	k__Bacteria;p__Bacteroidetes;c__Bacteroidia;o__Chitinophagales
OTU2866	3	7	5	7.55173e-05	k__Bacteria;p__Verrucomicrobia;c__Verrucomicrobiae;o__Chthoniobacterales;f__Xiphinematobacteraceae;g__Candidatus_Xiphinematobacter
OTU1482	10	2	6	9.06208e-05	k__Bacteria;p__Proteobacteria;c__Deltaproteobacteria;o__Myxococcales;f__Sandaracinaceae;g__uncultured;s__uncultured_bacterium
OTU1205	1	4	12	8.55863e-05	k__Bacteria;p__Proteobacteria;c__Alphaproteobacteria;o__Rhodobacterales;f__Rhodobacteraceae;g__Rubellimicrobium;s__uncultured_bacterium
OTU757	5	6	5	8.05518e-05	k__Bacteria;p__Acidobacteria;c__Subgroup_6
OTU2833	2	12	3	8.55863e-05	k__Bacteria;p__Bacteroidetes;c__Bacteroidia;o__Cytophagales;f__Microscillaceae;g__uncultured
OTU1476	4	4	9	8.55863e-05	k__Bacteria;p__Proteobacteria;c__Deltaproteobacteria;o__Myxococcales;f__Blfdi19
OTU1468	4	5	7	8.05518e-05	k__Bacteria;p__Proteobacteria;c__Alphaproteobacteria;o__Caulobacterales;f__Caulobacteraceae;g__Brevundimonas
OTU643	10	2	3	7.55173e-05	k__Bacteria;p__Actinobacteria;c__Actinobacteria;o__Pseudonocardiales;f__Pseudonocardiaceae;g__Pseudonocardia
OTU1285	8	5	4	8.55863e-05	k__Bacteria;p__Chloroflexi;c__Dehalococcoidia;o__S085;f__metagenome;g__metagenome;s__metagenome
OTU2423	8	4	3	7.55173e-05	k__Bacteria;p__Elusimicrobia;c__Lineage_IIa
OTU2732	3	7	4	7.04828e-05	k__Bacteria;p__Chloroflexi;c__Chloroflexia;o__Thermomicrobiales;f__JG30-KF-CM45
OTU2884	7	5	5	8.55863e-05	k__Bacteria;p__Bacteroidetes;c__Bacteroidia;o__Cytophagales;f__Hymenobacteraceae;g__Hymenobacter
OTU954	5	6	7	9.06208e-05	k__Bacteria;p__Proteobacteria;c__Gammaproteobacteria;o__Steroidobacterales;f__Steroidobacteraceae;g__Steroidobacter
OTU1203	4	6	8	9.06208e-05	k__Bacteria;p__Chloroflexi;c__KD4-96
OTU2559	6	6	4	8.05518e-05	k__Bacteria;p__Patescibacteria;c__Saccharimonadia;o__Saccharimonadales
OTU1197	6	2	8	8.05518e-05	k__Bacteria;p__Patescibacteria;c__Saccharimonadia;o__Saccharimonadales;f__uncultured_soil_bacterium;g__uncultured_soil_bacterium;s__uncultured_soil_bacterium
OTU2809	8	6	4	9.06208e-05	k__Bacteria;p__Chloroflexi;c__Anaerolineae;o__SBR1031;f__A4b
OTU2432	8	5	5	9.06208e-05	k__Bacteria;p__Proteobacteria;c__Gammaproteobacteria;o__Betaproteobacteriales;f__Burkholderiaceae;g__Massilia
OTU708	3	4	9	8.05518e-05	k__Bacteria;p__Proteobacteria;c__Alphaproteobacteria;o__Rhizobiales;f__Beijerinckiaceae;g__alphaI_cluster;s__uncultured_bacterium
OTU3036	3	6	9	9.06208e-05	k__Bacteria;p__Bacteroidetes;c__Bacteroidia;o__Chitinophagales;f__Chitinophagaceae
OTU1749	12	2	1	7.55173e-05	k__Bacteria;p__Proteobacteria;c__Gammaproteobacteria;o__Betaproteobacteriales;f__Methylophilaceae;g__Methylophilus;s__uncultured_bacterium
OTU1896	3	9	4	8.05518e-05	k__Bacteria;p__Proteobacteria;c__Alphaproteobacteria
OTU2070	8	3	4	7.55173e-05	k__Bacteria;p__Acidobacteria;c__Subgroup_6
OTU221	6	8	3	8.55863e-05	k__Bacteria;p__Proteobacteria;c__Deltaproteobacteria;o__Oligoflexales;f__0319-6G20
OTU1541	9	2	5	8.05518e-05	k__Bacteria;p__Patescibacteria;c__Saccharimonadia;o__Saccharimonadales
OTU1008	6	2	9	8.55863e-05	k__Bacteria;p__Actinobacteria;c__Actinobacteria;o__Frankiales;f__Sporichthyaceae;g__Sporichthya
OTU2766	6	6	4	8.05518e-05	k__Bacteria;p__Firmicutes;c__Bacilli;o__Bacillales;f__Paenibacillaceae;g__Paenibacillus
OTU727	6	2	8	8.05518e-05	k__Bacteria;p__Proteobacteria;c__Alphaproteobacteria;o__Tistrellales;f__Geminicoccaceae;g__Candidatus_Alysiosphaera
OTU2083	9	3	5	8.55863e-05	k__Bacteria;p__Proteobacteria;c__Alphaproteobacteria;o__Rhizobiales;f__Xanthobacteraceae;g__Rhodoplanes
OTU2751	3	7	6	8.05518e-05	k__Bacteria;p__Cyanobacteria;c__Sericytochromatia;o__uncultured_bacterium;f__uncultured_bacterium;g__uncultured_bacterium;s__uncultured_bacterium
OTU3045	5	3	9	8.55863e-05	k__Bacteria;p__Chloroflexi;c__Chloroflexia;o__Chloroflexales;f__Roseiflexaceae;g__uncultured;s__Ambiguous_taxa
OTU542	0	5	11	8.05518e-05	k__Bacteria;p__Proteobacteria;c__Alphaproteobacteria;o__Rhodobacterales;f__Rhodobacteraceae
OTU2314	12	1	2	7.55173e-05	k__Bacteria;p__Acidobacteria;c__Blastocatellia__[Subgroup_4];o__Pyrinomonadales;f__Pyrinomonadaceae;g__RB41
OTU993	5	4	7	8.05518e-05	k__Bacteria;p__Chloroflexi;c__Chloroflexia;o__Chloroflexales;f__Roseiflexaceae;g__uncultured;s__uncultured_bacterium
OTU2701	2	7	7	8.05518e-05	k__Bacteria;p__Actinobacteria;c__Thermoleophilia;o__Solirubrobacterales;f__67-14;g__uncultured_actinobacterium;s__uncultured_actinobacterium
OTU340	4	8	4	8.05518e-05	k__Bacteria;p__Actinobacteria;c__Thermoleophilia;o__Solirubrobacterales;f__Solirubrobacteraceae;g__Solirubrobacter;s__uncultured_actinobacterium
OTU932	4	6	6	8.05518e-05	k__Bacteria;p__Proteobacteria;c__Alphaproteobacteria;o__Rhodobacterales;f__Rhodobacteraceae;g__Falsirhodobacter;s__Ambiguous_taxa
OTU2188	8	5	4	8.55863e-05	k__Bacteria;p__Proteobacteria;c__Alphaproteobacteria;o__Rhodospirillales;f__Rhodospirillaceae;g__uncultured
OTU56	6	4	7	8.55863e-05	k__Bacteria;p__Proteobacteria;c__Deltaproteobacteria;o__Bdellovibrionales;f__Bacteriovoracaceae;g__Peredibacter;s__metagenome
OTU500	8	6	2	8.05518e-05	k__Bacteria;p__Proteobacteria;c__Alphaproteobacteria;o__Reyranellales;f__Reyranellaceae;g__uncultured
OTU3081	8	5	4	8.55863e-05	k__Bacteria;p__Acidobacteria;c__Blastocatellia__[Subgroup_4];o__11-24
OTU538	2	5	9	8.05518e-05	k__Bacteria;p__Chloroflexi;c__Anaerolineae;o__SBR1031;f__uncultured_bacterium;g__uncultured_bacterium;s__uncultured_bacterium
OTU1667	4	7	5	8.05518e-05	k__Bacteria;p__Actinobacteria;c__Actinobacteria;o__Pseudonocardiales;f__Pseudonocardiaceae;g__Amycolatopsis
OTU1347	3	2	10	7.55173e-05	k__Bacteria;p__Proteobacteria;c__Gammaproteobacteria;o__Xanthomonadales;f__Xanthomonadaceae;g__Lysobacter
OTU541	3	5	9	8.55863e-05	k__Bacteria;p__Actinobacteria;c__Actinobacteria;o__Micromonosporales;f__Micromonosporaceae;g__Luedemannella;s__uncultured_bacterium
OTU2458	6	6	5	8.55863e-05	k__Bacteria;p__Actinobacteria;c__Thermoleophilia;o__Solirubrobacterales;f__Solirubrobacteraceae;g__Solirubrobacter;s__uncultured_bacterium
OTU743	2	5	10	8.55863e-05	k__Bacteria;p__Actinobacteria;c__Thermoleophilia;o__Solirubrobacterales;f__Solirubrobacteraceae;g__uncultured;s__Ambiguous_taxa
OTU3038	5	4	7	8.05518e-05	k__Bacteria;p__Acidobacteria;c__Acidobacteriia;o__Solibacterales;f__Solibacteraceae__[Subgroup_3];g__Bryobacter;s__uncultured_soil_bacterium
OTU2154	8	4	5	8.55863e-05	k__Bacteria;p__Acidobacteria;c__Thermoanaerobaculia;o__Thermoanaerobaculales;f__Thermoanaerobaculaceae;g__Subgroup_10
OTU1912	5	7	5	8.55863e-05	k__Bacteria;p__Acidobacteria;c__Subgroup_6
OTU327	3	8	4	7.55173e-05	k__Bacteria;p__Proteobacteria;c__Gammaproteobacteria;o__Diplorickettsiales;f__Diplorickettsiaceae;g__Aquicella
OTU1462	6	8	3	8.55863e-05	k__Bacteria;p__Bacteroidetes;c__Bacteroidia;o__Cytophagales;f__Microscillaceae;g__uncultured
OTU2118	7	9	1	8.55863e-05	k__Bacteria;p__Chloroflexi;c__Anaerolineae;o__SBR1031;f__A4b
OTU829	5	3	8	8.05518e-05	k__Bacteria;p__Proteobacteria;c__Alphaproteobacteria;o__Rhizobiales;f__D05-2
OTU1200	4	5	7	8.05518e-05	k__Bacteria;p__Chloroflexi;c__Anaerolineae;o__Caldilineales;f__Caldilineaceae;g__uncultured;s__uncultured_soil_bacterium
OTU1384	1	4	12	8.55863e-05	k__Bacteria;p__Firmicutes;c__Clostridia;o__Clostridiales;f__Peptostreptococcaceae;g__Paraclostridium
OTU2060	4	11	0	7.55173e-05	k__Bacteria;p__Chloroflexi;c__Dehalococcoidia;o__S085
OTU1430	8	7	1	8.05518e-05	k__Bacteria;p__Bacteroidetes;c__Bacteroidia;o__Chitinophagales;f__Chitinophagaceae;g__uncultured
OTU1510	7	3	6	8.05518e-05	k__Bacteria;p__Chloroflexi;c__Chloroflexia;o__Chloroflexales;f__Roseiflexaceae;g__uncultured;s__Ambiguous_taxa
OTU1331	5	7	4	8.05518e-05	k__Bacteria;p__Proteobacteria;c__Gammaproteobacteria;o__Gammaproteobacteria_Incertae_Sedis;f__Unknown_Family;g__Acidibacter
OTU589	4	6	7	8.55863e-05	k__Bacteria;p__Bacteroidetes;c__Bacteroidia;o__Flavobacteriales;f__Flavobacteriaceae;g__Flavobacterium
OTU2055	9	6	2	8.55863e-05	k__Bacteria;p__Patescibacteria;c__Saccharimonadia;o__Saccharimonadales
OTU2265	9	6	2	8.55863e-05	k__Bacteria;p__Acidobacteria;c__Subgroup_6;o__uncultured_Acidobacteriaceae_bacterium;f__uncultured_Acidobacteriaceae_bacterium;g__uncultured_Acidobacteriaceae_bacterium;s__uncultured_Acidobacteriaceae_bacterium
OTU1608	6	5	5	8.05518e-05	k__Bacteria;p__Bacteroidetes;c__Bacteroidia;o__Chitinophagales;f__Chitinophagaceae;g__Parafilimonas;s__uncultured_bacterium
OTU1293	4	7	6	8.55863e-05	k__Bacteria;p__Firmicutes;c__Bacilli;o__Bacillales;f__Paenibacillaceae;g__Paenibacillus
OTU1584	5	4	6	7.55173e-05	k__Bacteria;p__Acidobacteria;c__Holophagae;o__Subgroup_7
OTU1656	3	7	7	8.55863e-05	k__Bacteria;p__Actinobacteria;c__Nitriliruptoria;o__Euzebyales;f__Euzebyaceae;g__uncultured;s__uncultured_bacterium
OTU1724	6	7	4	8.55863e-05	k__Bacteria;p__Chloroflexi;c__Chloroflexia;o__Chloroflexales;f__Chloroflexaceae;g__Candidatus_Chloroploca;s__Candidatus_Chloroploca_asiatica
OTU1361	5	6	5	8.05518e-05	k__Bacteria;p__Acidobacteria;c__Subgroup_6
OTU1705	6	7	2	7.55173e-05	k__Bacteria;p__Proteobacteria;c__Deltaproteobacteria;o__Myxococcales;f__P3OB-42
OTU1470	2	4	9	7.55173e-05	k__Bacteria;p__Proteobacteria;c__Alphaproteobacteria;o__Rhizobiales;f__Devosiaceae;g__Devosia;s__uncultured_alpha_proteobacterium
OTU2274	8	7	1	8.05518e-05	k__Bacteria;p__Proteobacteria;c__Gammaproteobacteria;o__Betaproteobacteriales;f__Burkholderiaceae;g__Ramlibacter
OTU1690	3	9	4	8.05518e-05	k__Bacteria;p__Chloroflexi;c__Chloroflexia;o__Chloroflexales;f__Chloroflexaceae;g__FFCH7168;s__uncultured_bacterium
OTU3079	4	6	6	8.05518e-05	k__Bacteria;p__Actinobacteria;c__Thermoleophilia;o__Gaiellales;f__uncultured
OTU891	6	5	4	7.55173e-05	k__Bacteria;p__Proteobacteria;c__Gammaproteobacteria;o__Betaproteobacteriales;f__TRA3-20
OTU618	1	5	8	7.04828e-05	k__Bacteria;p__Chloroflexi;c__Chloroflexia;o__Chloroflexales;f__Roseiflexaceae;g__uncultured;s__uncultured_bacterium
OTU1605	5	4	7	8.05518e-05	k__Bacteria;p__Proteobacteria;c__Alphaproteobacteria;o__Acetobacterales;f__Acetobacteraceae;g__Roseomonas
OTU2726	3	8	5	8.05518e-05	k__Bacteria;p__Acidobacteria;c__Subgroup_6
OTU2454	5	6	5	8.05518e-05	k__Bacteria;p__Proteobacteria;c__Gammaproteobacteria;o__Betaproteobacteriales;f__SC-I-84
OTU906	3	5	8	8.05518e-05	k__Bacteria;p__Proteobacteria;c__Deltaproteobacteria;o__Myxococcales;f__Blfdi19;g__uncultured_soil_bacterium;s__uncultured_soil_bacterium
OTU1027	4	8	4	8.05518e-05	k__Bacteria;p__Chloroflexi;c__Anaerolineae;o__SBR1031;f__A4b
OTU2814	6	3	6	7.55173e-05	k__Bacteria;p__Acidobacteria;c__Subgroup_6
OTU2180	9	6	0	7.55173e-05	k__Bacteria;p__Planctomycetes;c__Phycisphaerae;o__Tepidisphaerales;f__WD2101_soil_group;g__Ambiguous_taxa;s__Ambiguous_taxa
OTU1147	2	2	12	8.05518e-05	k__Bacteria;p__Actinobacteria;c__Thermoleophilia;o__Gaiellales;f__uncultured;g__uncultured_bacterium;s__uncultured_bacterium
OTU441	2	6	8	8.05518e-05	k__Bacteria;p__Proteobacteria;c__Gammaproteobacteria;o__Betaproteobacteriales;f__Burkholderiaceae
OTU552	2	3	10	7.55173e-05	k__Bacteria;p__Chloroflexi;c__Chloroflexia;o__Chloroflexales;f__Roseiflexaceae;g__uncultured
OTU1535	4	0	11	7.55173e-05	k__Bacteria;p__Proteobacteria;c__Alphaproteobacteria;o__Rhizobiales;f__Xanthobacteraceae
OTU712	3	4	8	7.55173e-05	k__Bacteria;p__Proteobacteria;c__Gammaproteobacteria;o__Diplorickettsiales;f__Diplorickettsiaceae;g__Aquicella
OTU3115	7	3	6	8.05518e-05	k__Bacteria;p__Verrucomicrobia;c__Verrucomicrobiae;o__Pedosphaerales;f__Pedosphaeraceae
OTU936	1	7	6	7.04828e-05	k__Archaea;p__Thaumarchaeota;c__Nitrososphaeria;o__Nitrososphaerales;f__Nitrososphaeraceae
OTU2212	5	7	4	8.05518e-05	k__Bacteria;p__Proteobacteria;c__Deltaproteobacteria;o__Bdellovibrionales;f__Bdellovibrionaceae;g__OM27_clade
OTU2105	7	4	3	7.04828e-05	k__Bacteria;p__Acidobacteria;c__Subgroup_25;o__uncultured_bacterium;f__uncultured_bacterium;g__uncultured_bacterium;s__uncultured_bacterium
OTU2073	5	4	5	7.04828e-05	k__Bacteria;p__Acidobacteria;c__Subgroup_17
OTU823	6	6	3	7.55173e-05	k__Bacteria;p__Chloroflexi;c__Chloroflexia;o__Chloroflexales;f__Roseiflexaceae;g__uncultured;s__uncultured_Chloroflexi_bacterium
OTU2250	5	4	6	7.55173e-05	k__Bacteria;p__Proteobacteria;c__Alphaproteobacteria;o__Rhizobiales;f__Rhizobiaceae;g__Aureimonas
OTU1478	4	3	9	8.05518e-05	k__Bacteria;p__Patescibacteria;c__Saccharimonadia;o__Saccharimonadales
OTU2174	9	3	2	7.04828e-05	k__Bacteria;p__Actinobacteria;c__Actinobacteria;o__Catenulisporales;f__Actinospicaceae;g__Actinospica;s__Ambiguous_taxa
OTU1155	4	4	8	8.05518e-05	k__Bacteria;p__Proteobacteria;c__Deltaproteobacteria;o__Myxococcales;f__Haliangiaceae;g__Haliangium
OTU1547	8	2	6	8.05518e-05	k__Bacteria;p__Proteobacteria;c__Deltaproteobacteria
OTU2813	1	8	7	8.05518e-05	k__Bacteria;p__Gemmatimonadetes;c__BD2-11_terrestrial_group
OTU3030	2	6	7	7.55173e-05	k__Bacteria;p__Proteobacteria;c__Deltaproteobacteria;o__Oligoflexales;f__0319-6G20;g__uncultured_gamma_proteobacterium;s__uncultured_gamma_proteobacterium
OTU2492	1	9	4	7.04828e-05	k__Bacteria;p__Patescibacteria;c__Saccharimonadia;o__Saccharimonadales
OTU2841	3	8	5	8.05518e-05	k__Bacteria;p__Chloroflexi;c__Anaerolineae;o__RBG-13-54-9;f__uncultured_Caldilineaceae_bacterium;g__uncultured_Caldilineaceae_bacterium;s__uncultured_Caldilineaceae_bacterium
OTU2905	1	10	4	7.55173e-05	k__Bacteria;p__Chloroflexi;c__TK10
OTU2473	3	8	5	8.05518e-05	k__Bacteria;p__Chloroflexi;c__Chloroflexia;o__Chloroflexales;f__Chloroflexaceae;g__FFCH7168;s__uncultured_bacterium
OTU2568	3	8	4	7.55173e-05	k__Bacteria;p__Acidobacteria;c__Holophagae;o__Subgroup_7
OTU2598	3	7	4	7.04828e-05	k__Bacteria;p__Proteobacteria;c__Alphaproteobacteria;o__Rhizobiales;f__Beijerinckiaceae;g__Microvirga
OTU2715	6	6	4	8.05518e-05	k__Bacteria;p__Proteobacteria;c__Deltaproteobacteria;o__Myxococcales;f__Sandaracinaceae
OTU2223	9	4	3	8.05518e-05	k__Bacteria;p__Armatimonadetes;c__Armatimonadia;o__Armatimonadales;f__metagenome;g__metagenome;s__metagenome
OTU1587	3	8	5	8.05518e-05	k__Bacteria;p__Chloroflexi;c__Anaerolineae;o__Caldilineales;f__Caldilineaceae;g__Litorilinea
OTU1555	7	2	5	7.04828e-05	k__Bacteria;p__Proteobacteria;c__Gammaproteobacteria;o__Betaproteobacteriales;f__Burkholderiaceae
OTU1358	8	2	4	7.04828e-05	k__Bacteria;p__Gemmatimonadetes;c__Longimicrobia;o__Longimicrobiales;f__Longimicrobiaceae;g__uncultured_bacterium;s__uncultured_bacterium
OTU2832	6	5	4	7.55173e-05	k__Bacteria;p__Gemmatimonadetes;c__S0134_terrestrial_group
OTU1755	6	5	3	7.04828e-05	k__Bacteria;p__Acidobacteria;c__Subgroup_6
OTU1674	4	9	3	8.05518e-05	k__Bacteria;p__Proteobacteria;c__Gammaproteobacteria;o__Betaproteobacteriales;f__Nitrosomonadaceae;g__mle1-7
OTU1333	4	6	5	7.55173e-05	k__Bacteria;p__Proteobacteria;c__Gammaproteobacteria;o__Xanthomonadales;f__Xanthomonadaceae;g__Luteimonas;s__uncultured_gamma_proteobacterium
OTU2844	1	7	7	7.55173e-05	k__Bacteria;p__Actinobacteria;c__Thermoleophilia;o__Gaiellales
OTU2285	8	4	4	8.05518e-05	k__Bacteria;p__Acidobacteria;c__Subgroup_6
OTU695	6	1	5	6.04138e-05	k__Bacteria;p__Bacteroidetes;c__Bacteroidia;o__Sphingobacteriales;f__env.OPS_17
OTU2072	9	3	1	6.54483e-05	k__Bacteria;p__Proteobacteria;c__Deltaproteobacteria;o__Oligoflexales;f__Oligoflexaceae;g__uncultured
OTU2333	8	3	5	8.05518e-05	k__Bacteria;p__Proteobacteria;c__Deltaproteobacteria;o__SAR324_clade_[Marine_group_B];f__bacterium_enrichment_culture_clone_B30_[2011];g__bacterium_enrichment_culture_clone_B30_[2011];s__bacterium_enrichment_culture_clone_B30_[2011]
OTU1490	8	4	3	7.55173e-05	k__Bacteria;p__Proteobacteria;c__Gammaproteobacteria;o__Oceanospirillales;f__Pseudohongiellaceae;g__BIyi10;s__uncultured_bacterium
OTU2729	4	5	7	8.05518e-05	k__Bacteria;p__Bacteroidetes;c__Bacteroidia;o__Chitinophagales;f__Saprospiraceae;g__uncultured
OTU1085	5	5	5	7.55173e-05	k__Bacteria;p__Acidobacteria;c__Subgroup_17;o__uncultured_bacterium;f__uncultured_bacterium;g__uncultured_bacterium;s__uncultured_bacterium
OTU1734	5	7	3	7.55173e-05	k__Bacteria;p__Bacteroidetes;c__Bacteroidia;o__Flavobacteriales;f__Flavobacteriaceae;g__Flavobacterium
OTU2691	5	7	2	7.04828e-05	k__Bacteria;p__Proteobacteria;c__Alphaproteobacteria;o__Rhizobiales;f__Beijerinckiaceae;g__Microvirga
OTU2048	6	3	6	7.55173e-05	k__Bacteria;p__Actinobacteria;c__Actinobacteria
OTU467	6	5	3	7.04828e-05	k__Bacteria;p__Proteobacteria;c__Gammaproteobacteria;o__Betaproteobacteriales;f__Nitrosomonadaceae;g__oc32
OTU466	1	4	9	7.04828e-05	k__Bacteria;p__Chloroflexi;c__TK10;o__Ambiguous_taxa;f__Ambiguous_taxa;g__Ambiguous_taxa;s__Ambiguous_taxa
OTU856	3	4	8	7.55173e-05	k__Bacteria;p__Bacteroidetes;c__Bacteroidia;o__Cytophagales;f__Hymenobacteraceae;g__Adhaeribacter
OTU3080	3	9	3	7.55173e-05	k__Bacteria;p__Actinobacteria;c__Rubrobacteria;o__Rubrobacterales;f__Rubrobacteriaceae;g__Rubrobacter
OTU1615	6	3	4	6.54483e-05	k__Bacteria;p__Proteobacteria;c__Gammaproteobacteria;o__Betaproteobacteriales;f__Nitrosomonadaceae;g__IS-44;s__uncultured_bacterium
OTU574	5	5	5	7.55173e-05	k__Bacteria;p__Chloroflexi;c__Anaerolineae;o__Caldilineales;f__Caldilineaceae;g__uncultured;s__uncultured_bacterium
OTU2099	7	2	6	7.55173e-05	k__Bacteria;p__Armatimonadetes;c__Fimbriimonadia;o__Fimbriimonadales;f__Fimbriimonadaceae
OTU774	2	8	5	7.55173e-05	k__Bacteria;p__Actinobacteria;c__Actinobacteria;o__Propionibacteriales;f__Propionibacteriaceae
OTU2189	7	3	4	7.04828e-05	k__Bacteria;p__Chloroflexi;c__Chloroflexia;o__Chloroflexales;f__Roseiflexaceae;g__uncultured;s__uncultured_bacterium
OTU481	4	4	7	7.55173e-05	k__Bacteria;p__Chloroflexi;c__Chloroflexia;o__Chloroflexales;f__Roseiflexaceae;g__uncultured
OTU2121	6	2	5	6.54483e-05	k__Bacteria;p__Acidobacteria;c__Thermoanaerobaculia;o__Thermoanaerobaculales;f__Thermoanaerobaculaceae;g__Subgroup_10
OTU2621	2	3	8	6.54483e-05	k__Bacteria;p__Actinobacteria;c__Acidimicrobiia;o__IMCC26256;f__uncultured_bacterium;g__uncultured_bacterium;s__uncultured_bacterium
OTU2422	2	11	2	7.55173e-05	k__Bacteria;p__Proteobacteria;c__Alphaproteobacteria;o__Rhizobiales;f__Xanthobacteraceae
OTU40	2	4	8	7.04828e-05	k__Bacteria;p__Actinobacteria;c__Actinobacteria;o__Propionibacteriales;f__Nocardioidaceae;g__Nocardioides
OTU2332	9	4	2	7.55173e-05	k__Bacteria;p__Proteobacteria;c__Deltaproteobacteria;o__Myxococcales;f__Haliangiaceae;g__Haliangium
OTU2306	7	3	4	7.04828e-05	k__Bacteria;p__Acidobacteria;c__Acidobacteriia;o__Subgroup_2
OTU2259	6	6	1	6.54483e-05	k__Bacteria;p__Verrucomicrobia;c__Verrucomicrobiae;o__Chthoniobacterales;f__Chthoniobacteraceae;g__Chthoniobacter
OTU360	4	2	6	6.04138e-05	k__Bacteria;p__Verrucomicrobia;c__Verrucomicrobiae;o__Pedosphaerales;f__Pedosphaeraceae;g__bacterium_Ellin517;s__bacterium_Ellin517
OTU2114	5	4	3	6.04138e-05	k__Bacteria;p__Actinobacteria;c__MB-A2-108
OTU3027	4	4	6	7.04828e-05	k__Bacteria;p__Bacteroidetes;c__Bacteroidia;o__Chitinophagales;f__Chitinophagaceae;g__Segetibacter
OTU3117	3	8	4	7.55173e-05	k__Bacteria;p__Actinobacteria;c__Thermoleophilia;o__Solirubrobacterales;f__Solirubrobacteraceae;g__Conexibacter
OTU2059	7	4	3	7.04828e-05	k__Bacteria;p__Acidobacteria;c__Holophagae;o__Subgroup_7
OTU3058	1	4	8	6.54483e-05	k__Bacteria;p__Actinobacteria;c__Acidimicrobiia
OTU1276	4	4	6	7.04828e-05	k__Bacteria;p__Proteobacteria;c__Alphaproteobacteria;o__Caulobacterales;f__Caulobacteraceae;g__Phenylobacterium
OTU1249	3	4	7	7.04828e-05	k__Bacteria;p__Bacteroidetes;c__Bacteroidia;o__Chitinophagales;f__Chitinophagaceae;g__Chitinophaga;s__uncultured_bacterium
OTU882	4	1	9	7.04828e-05	k__Bacteria;p__Proteobacteria;c__Alphaproteobacteria;o__Acetobacterales;f__Acetobacteraceae
OTU3097	3	4	5	6.04138e-05	k__Bacteria;p__Acidobacteria;c__Subgroup_25
OTU2010	2	6	7	7.55173e-05	k__Bacteria;p__Actinobacteria;c__Actinobacteria;o__Streptomycetales;f__Streptomycetaceae;g__Streptomyces
OTU753	7	2	6	7.55173e-05	k__Bacteria;p__Acidobacteria;c__Subgroup_6
OTU1940	6	1	8	7.55173e-05	k__Bacteria;p__Actinobacteria;c__Thermoleophilia;o__Solirubrobacterales;f__67-14
OTU2786	5	8	2	7.55173e-05	k__Bacteria;p__BRC1
OTU1009	7	1	5	6.54483e-05	k__Bacteria;p__Bacteroidetes;c__Bacteroidia;o__Chitinophagales;f__Chitinophagaceae;g__Flaviaesturariibacter
OTU2913	3	8	4	7.55173e-05	k__Bacteria;p__Acidobacteria;c__Subgroup_5
OTU1514	3	5	7	7.55173e-05	k__Bacteria;p__Actinobacteria;c__Actinobacteria;o__Micrococcales;f__Microbacteriaceae;g__Agromyces
OTU1414	9	2	4	7.55173e-05	k__Bacteria;p__Bacteroidetes;c__Bacteroidia;o__Sphingobacteriales;f__Sphingobacteriaceae;g__uncultured;s__metagenome
OTU2551	4	6	5	7.55173e-05	k__Bacteria;p__Proteobacteria;c__Alphaproteobacteria;o__Rickettsiales;f__Mitochondria
OTU833	3	6	5	7.04828e-05	k__Bacteria;p__Bacteroidetes;c__Bacteroidia;o__Cytophagales;f__Microscillaceae;g__uncultured
OTU609	3	4	8	7.55173e-05	k__Bacteria;p__Bacteroidetes;c__Bacteroidia;o__Chitinophagales;f__Chitinophagaceae
OTU2263	5	6	4	7.55173e-05	k__Bacteria;p__Proteobacteria;c__Alphaproteobacteria;o__Caulobacterales;f__Hyphomonadaceae;g__SWB02
OTU696	7	4	4	7.55173e-05	k__Bacteria;p__Bacteroidetes;c__Bacteroidia;o__Chitinophagales;f__Chitinophagaceae;g__uncultured;s__Ambiguous_taxa
OTU3078	9	2	3	7.04828e-05	k__Bacteria;p__Rokubacteria;c__NC10;o__Rokubacteriales
OTU2179	4	2	6	6.04138e-05	k__Bacteria;p__Proteobacteria;c__Gammaproteobacteria;o__Legionellales;f__Legionellaceae;g__Legionella
OTU1903	6	7	2	7.55173e-05	k__Bacteria;p__Bacteroidetes;c__Bacteroidia;o__Chitinophagales;f__Chitinophagaceae;g__Flavisolibacter
OTU1836	5	4	6	7.55173e-05	k__Bacteria;p__Actinobacteria;c__Thermoleophilia;o__Gaiellales;f__uncultured
OTU2572	6	6	2	7.04828e-05	k__Bacteria;p__Chloroflexi;c__Chloroflexia;o__Thermomicrobiales;f__JG30-KF-CM45
OTU1139	1	8	6	7.55173e-05	k__Bacteria;p__Bacteroidetes;c__Bacteroidia;o__Cytophagales;f__Cytophagaceae;g__Rhodocytophaga
OTU1250	4	3	7	7.04828e-05	k__Bacteria;p__Patescibacteria;c__Saccharimonadia;o__Saccharimonadales
OTU267	5	8	1	7.04828e-05	k__Bacteria;p__Bacteroidetes;c__Bacteroidia;o__Sphingobacteriales;f__Sphingobacteriaceae;g__Solitalea;s__Solitalea_canadensis
OTU2836	2	9	4	7.55173e-05	k__Bacteria;p__Proteobacteria;c__Deltaproteobacteria;o__Myxococcales;f__Haliangiaceae;g__Haliangium
OTU1748	5	4	5	7.04828e-05	k__Bacteria;p__Acidobacteria;c__Blastocatellia__[Subgroup_4];o__Pyrinomonadales;f__Pyrinomonadaceae;g__RB41
OTU1228	8	2	5	7.55173e-05	k__Bacteria;p__Chloroflexi;c__Chloroflexia;o__Thermomicrobiales;f__JG30-KF-CM45
OTU1574	6	5	4	7.55173e-05	k__Bacteria;p__Proteobacteria;c__Deltaproteobacteria;o__Myxococcales;f__Haliangiaceae;g__Haliangium;s__uncultured_prokaryote
OTU2509	7	5	3	7.55173e-05	k__Bacteria;p__Chloroflexi;c__Chloroflexia;o__Chloroflexales;f__Roseiflexaceae;g__uncultured
OTU2147	3	9	3	7.55173e-05	k__Bacteria;p__Bacteroidetes;c__Bacteroidia;o__Cytophagales;f__Microscillaceae;g__Ohtaekwangia
OTU1014	1	5	6	6.04138e-05	k__Bacteria;p__Actinobacteria;c__Acidimicrobiia;o__Microtrichales;f__Iamiaceae;g__Iamia
OTU1461	6	3	4	6.54483e-05	k__Bacteria;p__Chloroflexi;c__Chloroflexia;o__Chloroflexales;f__Chloroflexaceae
OTU273	1	8	5	7.04828e-05	k__Bacteria;p__Actinobacteria;c__MB-A2-108;o__uncultured_actinobacterium;f__uncultured_actinobacterium;g__uncultured_actinobacterium;s__uncultured_actinobacterium
OTU2623	4	6	4	7.04828e-05	k__Bacteria;p__Chloroflexi;c__Anaerolineae;o__SBR1031;f__A4b;g__OLB13;s__uncultured_bacterium
OTU2998	2	7	4	6.54483e-05	k__Bacteria;p__Bacteroidetes;c__Bacteroidia;o__Chitinophagales;f__Chitinophagaceae;g__uncultured
OTU546	2	4	7	6.54483e-05	k__Bacteria;p__Firmicutes;c__Clostridia;o__Clostridiales;f__Clostridiaceae_1;g__Clostridium_sensu_stricto_12
OTU2698	3	7	4	7.04828e-05	k__Bacteria;p__Actinobacteria;c__Acidimicrobiia;o__IMCC26256
OTU2704	3	6	4	6.54483e-05	k__Bacteria;p__Bacteroidetes;c__Bacteroidia;o__Flavobacteriales;f__Weeksellaceae;g__Chryseobacterium
OTU636	5	4	4	6.54483e-05	k__Bacteria;p__Patescibacteria;c__Saccharimonadia;o__Saccharimonadales
OTU196	4	3	5	6.04138e-05	k__Bacteria;p__Acidobacteria;c__Subgroup_6
OTU2192	5	6	2	6.54483e-05	k__Bacteria;p__Patescibacteria;c__Saccharimonadia;o__Saccharimonadales
OTU1625	0	3	9	6.04138e-05	k__Bacteria;p__Patescibacteria;c__Saccharimonadia;o__Saccharimonadales
OTU413	3	4	6	6.54483e-05	k__Bacteria;p__Bacteroidetes;c__Bacteroidia;o__Cytophagales;f__Hymenobacteraceae;g__Pontibacter
OTU2237	5	4	4	6.54483e-05	k__Bacteria;p__Proteobacteria;c__Alphaproteobacteria;o__Azospirillales;f__Azospirillaceae;g__uncultured;s__uncultured_bacterium
OTU560	7	2	4	6.54483e-05	k__Bacteria;p__Cyanobacteria;c__Oxyphotobacteria;o__Oxyphotobacteria_Incertae_Sedis;f__Unknown_Family;g__Leptolyngbya_ANT.L52.2;s__uncultured_bacterium
OTU85	8	2	3	6.54483e-05	k__Bacteria;p__Acidobacteria;c__Subgroup_6;o__uncultured_bacterium;f__uncultured_bacterium;g__uncultured_bacterium;s__uncultured_bacterium
OTU1137	1	8	4	6.54483e-05	k__Bacteria;p__Proteobacteria;c__Gammaproteobacteria;o__Steroidobacterales;f__Steroidobacteraceae;g__Steroidobacter
OTU1450	2	4	6	6.04138e-05	k__Bacteria;p__Cyanobacteria;c__Sericytochromatia
OTU1436	2	1	9	6.04138e-05	k__Bacteria;p__Proteobacteria;c__Alphaproteobacteria;o__Rhizobiales;f__Xanthobacteraceae;g__uncultured
OTU670	5	3	6	7.04828e-05	k__Bacteria;p__Actinobacteria;c__Rubrobacteria;o__Rubrobacterales;f__Rubrobacteriaceae;g__Rubrobacter
OTU2515	1	4	7	6.04138e-05	k__Bacteria;p__Chloroflexi;c__Chloroflexia;o__Chloroflexales;f__Chloroflexaceae;g__FFCH7168;s__uncultured_bacterium
OTU591	5	3	5	6.54483e-05	k__Bacteria;p__Actinobacteria;c__Thermoleophilia;o__Solirubrobacterales;f__Solirubrobacteraceae;g__Conexibacter
OTU1016	5	4	4	6.54483e-05	k__Bacteria;p__Verrucomicrobia;c__Verrucomicrobiae;o__Chthoniobacterales;f__Chthoniobacteraceae;g__Candidatus_Udaeobacter
OTU417	3	2	7	6.04138e-05	k__Bacteria;p__Proteobacteria;c__Gammaproteobacteria;o__Betaproteobacteriales;f__Burkholderiaceae;g__Acidovorax
OTU1713	7	3	4	7.04828e-05	k__Bacteria;p__Gemmatimonadetes;c__S0134_terrestrial_group
OTU3091	3	1	7	5.53793e-05	k__Bacteria;p__Proteobacteria;c__Gammaproteobacteria;o__Betaproteobacteriales;f__Nitrosomonadaceae;g__MND1
OTU1818	7	3	2	6.04138e-05	k__Bacteria;p__Actinobacteria;c__Thermoleophilia;o__Gaiellales;f__uncultured;g__metagenome;s__metagenome
OTU2148	7	2	4	6.54483e-05	k__Bacteria;p__Actinobacteria;c__Thermoleophilia;o__Solirubrobacterales;f__67-14
OTU745	6	2	5	6.54483e-05	k__Bacteria;p__Proteobacteria;c__Gammaproteobacteria;o__Betaproteobacteriales;f__Burkholderiaceae
OTU92	3	8	3	7.04828e-05	k__Bacteria;p__Elusimicrobia;c__Lineage_IIb;o__uncultured_bacterium;f__uncultured_bacterium;g__uncultured_bacterium;s__uncultured_bacterium
OTU1031	4	6	4	7.04828e-05	k__Bacteria;p__Patescibacteria;c__Saccharimonadia;o__Saccharimonadales
OTU2972	7	7	0	7.04828e-05	k__Bacteria;p__Acidobacteria;c__Subgroup_6
OTU947	7	2	5	7.04828e-05	k__Bacteria;p__Proteobacteria;c__Alphaproteobacteria;o__Sphingomonadales;f__Sphingomonadaceae
OTU758	8	3	3	7.04828e-05	k__Bacteria;p__Bacteroidetes;c__Bacteroidia;o__Sphingobacteriales;f__AKYH767
OTU3007	7	2	3	6.04138e-05	k__Bacteria;p__Acidobacteria;c__Acidobacteriia;o__Solibacterales;f__Solibacteraceae__[Subgroup_3];g__Candidatus_Solibacter;s__uncultured_Solibacter_sp.
OTU659	0	7	5	6.04138e-05	k__Bacteria;p__Fibrobacteres;c__Fibrobacteria;o__Fibrobacterales;f__Fibrobacteraceae;g__possible_genus_04
OTU2865	5	5	4	7.04828e-05	k__Bacteria;p__Proteobacteria;c__Alphaproteobacteria;o__Rhodobacterales;f__Rhodobacteraceae
OTU2418	1	6	6	6.54483e-05	k__Bacteria;p__Chloroflexi;c__Chloroflexia;o__Chloroflexales;f__Chloroflexaceae;g__FFCH7168;s__uncultured_bacterium
OTU2227	6	3	5	7.04828e-05	k__Bacteria;p__Verrucomicrobia;c__Verrucomicrobiae;o__Pedosphaerales;f__Pedosphaeraceae
OTU1232	2	8	4	7.04828e-05	k__Bacteria;p__Gemmatimonadetes;c__Gemmatimonadetes;o__Gemmatimonadales;f__Gemmatimonadaceae;g__Gemmatimonas
OTU1792	5	6	3	7.04828e-05	k__Bacteria;p__Chloroflexi;c__KD4-96
OTU510	1	1	11	6.54483e-05	k__Bacteria;p__Proteobacteria;c__Alphaproteobacteria;o__Rhizobiales;f__Beijerinckiaceae;g__uncultured;s__uncultured_Rhizobiales_bacterium
OTU801	3	3	6	6.04138e-05	k__Bacteria;p__Actinobacteria;c__Actinobacteria;o__Propionibacteriales;f__Propionibacteriaceae
OTU1703	4	5	5	7.04828e-05	k__Bacteria;p__Bacteroidetes;c__Bacteroidia;o__Cytophagales;f__Microscillaceae;g__uncultured;s__uncultured_soil_bacterium
OTU2926	1	9	3	6.54483e-05	k__Bacteria;p__Chloroflexi;c__KD4-96;o__uncultured_bacterium;f__uncultured_bacterium;g__uncultured_bacterium;s__uncultured_bacterium
OTU2839	2	6	5	6.54483e-05	k__Bacteria;p__Proteobacteria;c__Gammaproteobacteria;o__Betaproteobacteriales;f__Burkholderiaceae;g__Massilia
OTU1420	4	6	4	7.04828e-05	k__Bacteria;p__Proteobacteria;c__Alphaproteobacteria;o__Rhizobiales;f__Beijerinckiaceae;g__Bosea
OTU1722	5	1	6	6.04138e-05	k__Bacteria;p__Acidobacteria;c__Subgroup_6
OTU3093	0	4	9	6.54483e-05	k__Bacteria;p__Proteobacteria;c__Gammaproteobacteria;o__Betaproteobacteriales;f__Burkholderiaceae;g__Pseudoduganella;s__uncultured_bacterium
OTU2554	3	9	1	6.54483e-05	k__Bacteria;p__Acidobacteria;c__Acidobacteriia;o__Solibacterales;f__Solibacteraceae__[Subgroup_3];g__Bryobacter;s__uncultured_Acidobacteria_bacterium
OTU837	4	1	9	7.04828e-05	k__Bacteria;p__Actinobacteria;c__Actinobacteria;o__Propionibacteriales;f__Nocardioidaceae;g__Nocardioides
OTU2208	7	0	6	6.54483e-05	k__Bacteria;p__Actinobacteria;c__Thermoleophilia;o__Gaiellales;f__uncultured;g__metagenome;s__metagenome
OTU2845	3	5	6	7.04828e-05	k__Bacteria;p__Acidobacteria;c__Subgroup_6
OTU1500	2	2	8	6.04138e-05	k__Bacteria;p__Chloroflexi
OTU2531	3	6	5	7.04828e-05	k__Bacteria;p__Bacteroidetes;c__Bacteroidia;o__Chitinophagales;f__Chitinophagaceae;g__Ferruginibacter
OTU2847	11	2	0	6.54483e-05	k__Bacteria;p__Chloroflexi;c__Chloroflexia;o__Thermomicrobiales;f__JG30-KF-CM45
OTU2210	6	1	6	6.54483e-05	k__Bacteria;p__Patescibacteria;c__Saccharimonadia;o__Saccharimonadales
OTU2292	8	2	3	6.54483e-05	k__Bacteria;p__Bacteroidetes;c__Ignavibacteria;o__SJA-28;f__metagenome;g__metagenome;s__metagenome
OTU2202	7	2	4	6.54483e-05	k__Bacteria;p__Patescibacteria;c__uncultured;o__uncultured_bacterium;f__uncultured_bacterium;g__uncultured_bacterium;s__uncultured_bacterium
OTU1711	4	6	1	5.53793e-05	k__Bacteria;p__Bacteroidetes;c__Bacteroidia;o__Flavobacteriales;f__Flavobacteriaceae;g__Flavobacterium
OTU1662	2	7	4	6.54483e-05	k__Bacteria;p__Patescibacteria;c__Saccharimonadia;o__Saccharimonadales
OTU1743	6	0	6	6.04138e-05	k__Bacteria;p__Actinobacteria;c__Acidimicrobiia;o__IMCC26256;f__uncultured_bacterium;g__uncultured_bacterium;s__uncultured_bacterium
OTU2714	3	8	2	6.54483e-05	k__Bacteria;p__Proteobacteria;c__Alphaproteobacteria;o__Rhizobiales;f__Xanthobacteraceae
OTU1929	4	4	4	6.04138e-05	k__Bacteria;p__Proteobacteria;c__Alphaproteobacteria;o__Reyranellales;f__Reyranellaceae;g__Reyranella
OTU1906	9	3	1	6.54483e-05	k__Bacteria;p__Actinobacteria;c__Thermoleophilia;o__Solirubrobacterales;f__67-14;g__uncultured_Rubrobacteria_bacterium;s__uncultured_Rubrobacteria_bacterium
OTU2296	5	4	3	6.04138e-05	k__Bacteria;p__Rokubacteria;c__NC10;o__Rokubacteriales;f__uncultured_bacterium;g__uncultured_bacterium;s__uncultured_bacterium
OTU2102	7	6	0	6.54483e-05	k__Bacteria;p__Chloroflexi;c__Anaerolineae;o__SBR1031;f__A4b
OTU2525	3	8	2	6.54483e-05	k__Bacteria;p__Bacteroidetes;c__Bacteroidia;o__Chitinophagales;f__Chitinophagaceae
OTU1184	7	2	4	6.54483e-05	k__Bacteria;p__Gemmatimonadetes;c__Gemmatimonadetes;o__Gemmatimonadales;f__Gemmatimonadaceae;g__uncultured;s__uncultured_bacterium
OTU3111	3	4	6	6.54483e-05	k__Bacteria;p__Acidobacteria;c__Thermoanaerobaculia;o__Thermoanaerobaculales;f__Thermoanaerobaculaceae;g__Subgroup_10;s__uncultured_bacterium
OTU2005	9	1	3	6.54483e-05	k__Bacteria;p__Proteobacteria;c__Alphaproteobacteria;o__Rhodobacterales;f__Rhodobacteraceae;g__Rubellimicrobium;s__uncultured_bacterium
OTU2763	3	6	3	6.04138e-05	k__Bacteria;p__Firmicutes;c__Bacilli;o__Bacillales;f__Paenibacillaceae;g__Paenibacillus;s__Paenibacillus_sinopodophylli
OTU1310	4	6	3	6.54483e-05	k__Bacteria;p__Bacteroidetes;c__Bacteroidia;o__Chitinophagales;f__Chitinophagaceae;g__Segetibacter
OTU544	2	3	6	5.53793e-05	k__Bacteria;p__Proteobacteria;c__Gammaproteobacteria;o__Betaproteobacteriales;f__Burkholderiaceae;g__Comamonas
OTU2652	2	6	4	6.04138e-05	k__Bacteria;p__Proteobacteria;c__Alphaproteobacteria;o__Rhizobiales;f__Beijerinckiaceae;g__Microvirga
OTU961	2	3	6	5.53793e-05	k__Bacteria;p__Chloroflexi;c__Ktedonobacteria;o__C0119;f__uncultured_bacterium;g__uncultured_bacterium;s__uncultured_bacterium
OTU573	0	2	11	6.54483e-05	k__Bacteria;p__Proteobacteria;c__Alphaproteobacteria
OTU1585	4	5	3	6.04138e-05	k__Bacteria;p__Acidobacteria;c__Acidobacteriia;o__Solibacterales;f__Solibacteraceae__[Subgroup_3];g__Bryobacter
OTU3107	4	2	5	5.53793e-05	k__Bacteria;p__Gemmatimonadetes;c__Gemmatimonadetes;o__Gemmatimonadales;f__Gemmatimonadaceae;g__uncultured
OTU2248	6	3	3	6.04138e-05	k__Bacteria;p__Bacteroidetes;c__Bacteroidia;o__Chitinophagales;f__Chitinophagaceae;g__uncultured;s__uncultured_Bacteroidetes_bacterium
OTU1628	2	5	5	6.04138e-05	k__Bacteria;p__Chloroflexi;c__Chloroflexia;o__Chloroflexales;f__Chloroflexaceae;g__FFCH7168;s__uncultured_bacterium
OTU2889	2	6	5	6.54483e-05	k__Bacteria;p__Proteobacteria;c__Alphaproteobacteria;o__Acetobacterales;f__Acetobacteraceae
OTU3090	1	6	5	6.04138e-05	k__Bacteria;p__Chloroflexi;c__JG30-KF-CM66
OTU3029	1	4	8	6.54483e-05	k__Bacteria;p__Firmicutes;c__Bacilli;o__Bacillales;f__Paenibacillaceae;g__Paenibacillus
OTU2931	4	9	0	6.54483e-05	k__Bacteria;p__Bacteroidetes;c__Bacteroidia;o__Cytophagales;f__Microscillaceae;g__uncultured
OTU2392	6	2	5	6.54483e-05	k__Bacteria;p__Proteobacteria;c__Deltaproteobacteria;o__Oligoflexales;f__0319-6G20;g__uncultured_gamma_proteobacterium;s__uncultured_gamma_proteobacterium
OTU1613	4	3	5	6.04138e-05	k__Bacteria;p__Proteobacteria;c__Gammaproteobacteria;o__Legionellales;f__Legionellaceae;g__Legionella
OTU2283	3	2	7	6.04138e-05	k__Bacteria;p__Firmicutes;c__Clostridia;o__Clostridiales;f__Clostridiaceae_1;g__Clostridium_sensu_stricto_1
OTU1774	4	7	2	6.54483e-05	k__Bacteria;p__Nitrospirae;c__Nitrospira;o__Nitrospirales;f__Nitrospiraceae;g__Nitrospira
OTU3114	3	3	7	6.54483e-05	k__Bacteria;p__Firmicutes;c__Bacilli;o__Bacillales;f__Paenibacillaceae;g__Paenibacillus
OTU2078	6	1	6	6.54483e-05	k__Bacteria;p__Proteobacteria;c__Deltaproteobacteria;o__Bdellovibrionales;f__Bdellovibrionaceae;g__OM27_clade;s__metagenome
OTU2459	6	4	3	6.54483e-05	k__Bacteria;p__Proteobacteria;c__Deltaproteobacteria
OTU1053	4	3	5	6.04138e-05	k__Bacteria;p__Verrucomicrobia;c__Verrucomicrobiae;o__Chthoniobacterales;f__Chthoniobacteraceae;g__Candidatus_Udaeobacter
OTU278	2	8	3	6.54483e-05	k__Bacteria;p__Actinobacteria;c__Thermoleophilia;o__Solirubrobacterales;f__67-14;g__Ambiguous_taxa;s__Ambiguous_taxa
OTU2526	4	6	3	6.54483e-05	k__Bacteria;p__Proteobacteria;c__Gammaproteobacteria;o__Betaproteobacteriales;f__Burkholderiaceae
OTU1880	6	5	2	6.54483e-05	k__Bacteria;p__Actinobacteria;c__Thermoleophilia;o__Solirubrobacterales;f__Solirubrobacteraceae;g__Parviterribacter;s__uncultured_bacterium
OTU30	2	8	3	6.54483e-05	k__Bacteria;p__Proteobacteria;c__Deltaproteobacteria;o__Myxococcales;f__Polyangiaceae;g__Pajaroellobacter
OTU1537	4	3	6	6.54483e-05	k__Bacteria;p__Chloroflexi;c__Anaerolineae;o__SBR1031;f__A4b;g__uncultured_bacterium;s__uncultured_bacterium
OTU2323	4	0	9	6.54483e-05	k__Bacteria;p__Bacteroidetes;c__Bacteroidia;o__Sphingobacteriales;f__Sphingobacteriaceae;g__uncultured;s__Ambiguous_taxa
OTU1566	2	2	9	6.54483e-05	k__Bacteria;p__Proteobacteria;c__Deltaproteobacteria;o__Myxococcales;f__Haliangiaceae;g__Haliangium;s__uncultured_bacterium
OTU1602	5	3	4	6.04138e-05	k__Bacteria;p__Chloroflexi;c__Chloroflexia;o__Chloroflexales;f__Chloroflexaceae;g__Chloronema;s__Scytonema_tolypothrichoides_VB-61278
OTU822	3	2	6	5.53793e-05	k__Bacteria;p__Proteobacteria;c__Deltaproteobacteria;o__Myxococcales;f__Haliangiaceae;g__Haliangium;s__uncultured_soil_bacterium
OTU3001	4	5	4	6.54483e-05	k__Bacteria;p__Bacteroidetes;c__Bacteroidia;o__Cytophagales;f__Microscillaceae
OTU2778	4	7	2	6.54483e-05	k__Bacteria;p__Firmicutes;c__Bacilli;o__Bacillales;f__Thermoactinomycetaceae;g__Shimazuella
OTU2995	4	2	6	6.04138e-05	k__Bacteria;p__Actinobacteria;c__Actinobacteria;o__Micrococcales;f__Cellulomonadaceae;g__Cellulomonas
OTU1736	4	5	1	5.03449e-05	k__Bacteria;p__Bacteroidetes;c__Bacteroidia;o__Chitinophagales;f__Chitinophagaceae;g__Niastella
OTU1549	1	3	6	5.03449e-05	k__Bacteria;p__Proteobacteria;c__Deltaproteobacteria;o__Oligoflexales;f__0319-6G20;g__uncultured_Syntrophobacteraceae_bacterium;s__uncultured_Syntrophobacteraceae_bacterium
OTU475	2	3	7	6.04138e-05	k__Bacteria;p__Firmicutes;c__Bacilli;o__Bacillales;f__Bacillaceae;g__Bacillus
OTU646	5	2	5	6.04138e-05	k__Bacteria;p__Chloroflexi;c__Anaerolineae;o__Anaerolineales;f__Anaerolineaceae;g__uncultured;s__uncultured_sludge_bacterium_H39
OTU1423	3	1	7	5.53793e-05	k__Bacteria;p__Proteobacteria;c__Gammaproteobacteria;o__Betaproteobacteriales;f__Burkholderiaceae;g__Ramlibacter
OTU325	0	6	5	5.53793e-05	k__Bacteria;p__Acidobacteria;c__Subgroup_6
OTU2269	3	5	4	6.04138e-05	k__Bacteria;p__Chloroflexi;c__Chloroflexia;o__Kallotenuales;f__AKIW781
OTU2708	0	5	7	6.04138e-05	k__Bacteria;p__Proteobacteria;c__Alphaproteobacteria;o__Sphingomonadales;f__Sphingomonadaceae;g__Altererythrobacter
OTU2152	5	2	5	6.04138e-05	k__Bacteria;p__Acidobacteria;c__Subgroup_6
OTU2360	4	6	1	5.53793e-05	k__Bacteria;p__Actinobacteria;c__Thermoleophilia;o__Solirubrobacterales;f__67-14;g__uncultured_bacterium;s__uncultured_bacterium
OTU675	3	3	6	6.04138e-05	k__Bacteria;p__Proteobacteria;c__Deltaproteobacteria;o__Myxococcales;f__Polyangiaceae;g__uncultured
OTU2611	4	4	3	5.53793e-05	k__Bacteria;p__Bacteroidetes;c__Bacteroidia;o__Chitinophagales;f__Chitinophagaceae
OTU2394	6	4	1	5.53793e-05	k__Bacteria;p__Gemmatimonadetes;c__S0134_terrestrial_group;o__uncultured_Gemmatimonadetes_bacterium;f__uncultured_Gemmatimonadetes_bacterium;g__uncultured_Gemmatimonadetes_bacterium;s__uncultured_Gemmatimonadetes_bacterium
OTU649	0	2	10	6.04138e-05	k__Bacteria;p__Proteobacteria;c__Alphaproteobacteria;o__Rhizobiales;f__Beijerinckiaceae;g__Microvirga;s__uncultured_Methylobacteriaceae_bacterium
OTU2591	5	4	1	5.03449e-05	k__Bacteria;p__Chloroflexi;c__Anaerolineae;o__SBR1031;f__A4b;g__uncultured_sludge_bacterium_S14;s__uncultured_sludge_bacterium_S14
OTU1069	5	4	3	6.04138e-05	k__Bacteria;p__Acidobacteria;c__Subgroup_6
OTU1878	5	5	2	6.04138e-05	k__Bacteria;p__Bacteroidetes;c__Bacteroidia;o__Cytophagales;f__Microscillaceae
OTU1990	7	3	2	6.04138e-05	k__Bacteria;p__Bacteroidetes;c__Bacteroidia;o__Cytophagales;f__Microscillaceae
OTU595	3	2	7	6.04138e-05	k__Bacteria;p__Proteobacteria;c__Deltaproteobacteria;o__Myxococcales;f__Polyangiaceae;g__Sorangium
OTU2128	5	5	2	6.04138e-05	k__Bacteria;p__Patescibacteria;c__Saccharimonadia;o__Saccharimonadales
OTU658	1	1	9	5.53793e-05	k__Bacteria;p__Rokubacteria;c__NC10;o__Rokubacteriales;f__uncultured_bacterium;g__uncultured_bacterium;s__uncultured_bacterium
OTU179	5	0	5	5.03449e-05	k__Bacteria;p__Verrucomicrobia;c__Verrucomicrobiae;o__Chthoniobacterales;f__Chthoniobacteraceae;g__Chthoniobacter;s__uncultured_Verrucomicrobia_bacterium
OTU2239	4	3	5	6.04138e-05	k__Bacteria;p__Actinobacteria;c__Acidimicrobiia
OTU2165	9	0	1	5.03449e-05	k__Bacteria;p__Bacteroidetes;c__Bacteroidia;o__Chitinophagales;f__Chitinophagaceae;g__Niastella
OTU86	5	5	1	5.53793e-05	k__Bacteria;p__Bacteroidetes;c__Bacteroidia;o__Chitinophagales;f__Chitinophagaceae;g__Niastella;s__uncultured_bacterium
OTU1902	6	3	3	6.04138e-05	k__Bacteria;p__Actinobacteria;c__Thermoleophilia;o__Solirubrobacterales;f__Solirubrobacteraceae;g__Solirubrobacter
OTU1941	5	5	2	6.04138e-05	k__Bacteria;p__Firmicutes;c__Bacilli;o__Bacillales;f__Family_XII;g__Exiguobacterium;s__Exiguobacterium_acetylicum
OTU2218	4	4	4	6.04138e-05	k__Bacteria;p__Proteobacteria;c__Deltaproteobacteria;o__Bdellovibrionales;f__Bacteriovoracaceae;g__Peredibacter
OTU2699	0	9	3	6.04138e-05	k__Bacteria;p__Proteobacteria;c__Gammaproteobacteria;o__Xanthomonadales;f__Xanthomonadaceae;g__Lysobacter
OTU859	6	2	4	6.04138e-05	k__Bacteria;p__Elusimicrobia;c__Lineage_IIb
OTU702	4	1	7	6.04138e-05	k__Bacteria;p__Chloroflexi;c__Anaerolineae;o__Caldilineales;f__Caldilineaceae;g__uncultured;s__uncultured_bacterium
OTU2134	4	4	4	6.04138e-05	k__Bacteria;p__Firmicutes;c__Bacilli;o__Bacillales;f__Bacillaceae;g__Bacillus;s__Bacillus_funiculus
OTU1744	9	1	1	5.53793e-05	k__Bacteria;p__Chloroflexi;c__Chloroflexia;o__Chloroflexales;f__Chloroflexaceae;g__FFCH7168;s__uncultured_bacterium
OTU2981	7	3	1	5.53793e-05	k__Bacteria;p__Acidobacteria;c__Subgroup_6
OTU1453	2	2	8	6.04138e-05	k__Bacteria;p__Actinobacteria;c__Thermoleophilia;o__Solirubrobacterales;f__67-14;g__uncultured_actinobacterium;s__uncultured_actinobacterium
OTU1805	5	6	1	6.04138e-05	k__Bacteria;p__Chloroflexi;c__Anaerolineae;o__Ardenticatenales;f__uncultured;g__uncultured_Litorilinea_sp.;s__uncultured_Litorilinea_sp.
OTU2696	5	5	1	5.53793e-05	k__Bacteria;p__Verrucomicrobia;c__Verrucomicrobiae;o__Pedosphaerales;f__Pedosphaeraceae;g__uncultured_subdivision_3_bacterium;s__uncultured_subdivision_3_bacterium
OTU2434	5	6	1	6.04138e-05	k__Bacteria;p__Patescibacteria;c__Saccharimonadia;o__Saccharimonadales
OTU2850	4	6	2	6.04138e-05	k__Bacteria;p__Bacteroidetes;c__Bacteroidia;o__Cytophagales;f__Microscillaceae
OTU1240	0	4	7	5.53793e-05	k__Bacteria;p__Proteobacteria;c__Deltaproteobacteria;o__Myxococcales;f__Sandaracinaceae;g__uncultured
OTU3096	3	3	6	6.04138e-05	k__Bacteria;p__Actinobacteria;c__Thermoleophilia;o__Solirubrobacterales;f__67-14;g__uncultured_bacterium;s__uncultured_bacterium
OTU2540	2	6	3	5.53793e-05	k__Bacteria;p__Patescibacteria;c__Saccharimonadia;o__Saccharimonadales
OTU2947	4	6	2	6.04138e-05	k__Bacteria;p__Bacteroidetes;c__Bacteroidia;o__Cytophagales;f__Cytophagaceae;g__Sporocytophaga
OTU2522	4	6	2	6.04138e-05	k__Bacteria;p__Chloroflexi;c__Chloroflexia;o__Chloroflexales;f__Chloroflexaceae
OTU2954	2	9	1	6.04138e-05	k__Bacteria;p__Proteobacteria;c__Gammaproteobacteria;o__Diplorickettsiales;f__Diplorickettsiaceae;g__Aquicella;s__uncultured_bacterium
OTU2784	4	5	2	5.53793e-05	k__Bacteria;p__Proteobacteria;c__Deltaproteobacteria
OTU2257	2	4	3	4.53104e-05	k__Bacteria;p__Proteobacteria;c__Deltaproteobacteria;o__Myxococcales;f__FFCH16767;g__uncultured_bacterium;s__uncultured_bacterium
OTU1822	6	5	1	6.04138e-05	k__Bacteria;p__Acidobacteria;c__Subgroup_6;o__unidentified;f__unidentified;g__unidentified;s__unidentified
OTU767	2	7	3	6.04138e-05	k__Bacteria;p__Proteobacteria;c__Alphaproteobacteria;o__Sphingomonadales;f__Sphingomonadaceae;g__Sphingomonas
OTU1859	5	2	3	5.03449e-05	k__Bacteria;p__Acidobacteria;c__Subgroup_6
OTU1735	3	4	4	5.53793e-05	k__Bacteria;p__Acidobacteria;c__Acidobacteriia;o__Acidobacteriales;f__Acidobacteriaceae__[Subgroup_1];g__Edaphobacter;s__Ambiguous_taxa
OTU2021	3	5	3	5.53793e-05	k__Bacteria;p__Rokubacteria;c__NC10;o__Rokubacteriales;f__uncultured_bacterium;g__uncultured_bacterium;s__uncultured_bacterium
OTU1917	5	2	5	6.04138e-05	k__Bacteria;p__Acidobacteria;c__Subgroup_6
OTU2924	2	5	4	5.53793e-05	k__Bacteria;p__Chloroflexi;c__Chloroflexia;o__Thermomicrobiales;f__JG30-KF-CM45;g__uncultured_bacterium;s__uncultured_bacterium
OTU555	2	5	4	5.53793e-05	k__Bacteria;p__Actinobacteria;c__Thermoleophilia;o__uncultured;f__uncultured_bacterium;g__uncultured_bacterium;s__uncultured_bacterium
OTU1080	2	6	4	6.04138e-05	k__Bacteria;p__Proteobacteria;c__Gammaproteobacteria;o__Betaproteobacteriales;f__Burkholderiaceae
OTU2490	3	8	1	6.04138e-05	k__Bacteria;p__Bacteroidetes;c__Bacteroidia
OTU2009	4	7	1	6.04138e-05	k__Bacteria;p__Proteobacteria;c__Alphaproteobacteria;o__Puniceispirillales;f__Puniceispirillales_Incertae_Sedis;g__Constrictibacter;s__uncultured_bacterium
OTU2291	3	6	3	6.04138e-05	k__Bacteria;p__Chloroflexi;c__Chloroflexia;o__Thermomicrobiales;f__JG30-KF-CM45;g__uncultured_soil_bacterium;s__uncultured_soil_bacterium
OTU939	2	6	3	5.53793e-05	k__Bacteria;p__Proteobacteria;c__Gammaproteobacteria;o__Betaproteobacteriales;f__Burkholderiaceae;g__Noviherbaspirillum
OTU2719	0	6	5	5.53793e-05	k__Bacteria;p__Patescibacteria;c__Saccharimonadia;o__Saccharimonadales
OTU1094	2	3	6	5.53793e-05	k__Bacteria;p__Chloroflexi;c__KD4-96
OTU3048	5	4	3	6.04138e-05	k__Bacteria;p__Bacteroidetes;c__Bacteroidia;o__Flavobacteriales;f__Flavobacteriaceae;g__Flavobacterium
OTU1140	2	2	7	5.53793e-05	k__Bacteria;p__Proteobacteria;c__Deltaproteobacteria;o__Myxococcales
OTU1033	2	2	7	5.53793e-05	k__Bacteria;p__Bacteroidetes;c__Rhodothermia;o__Rhodothermales;f__Rhodothermaceae
OTU2362	3	5	3	5.53793e-05	k__Bacteria;p__Proteobacteria;c__Gammaproteobacteria;o__Enterobacteriales;f__Enterobacteriaceae;g__Erwinia
OTU1865	4	3	4	5.53793e-05	k__Bacteria;p__Bacteroidetes;c__Bacteroidia;o__Chitinophagales;f__Chitinophagaceae;g__uncultured;s__bacterium
OTU157	6	3	3	6.04138e-05	k__Bacteria;p__Proteobacteria;c__Deltaproteobacteria;o__Bdellovibrionales;f__Bacteriovoracaceae;g__Peredibacter;s__metagenome
OTU1412	2	3	6	5.53793e-05	k__Bacteria;p__Proteobacteria;c__Alphaproteobacteria;o__Elsterales;f__uncultured
OTU3034	1	4	5	5.03449e-05	k__Bacteria;p__Proteobacteria;c__Deltaproteobacteria;o__Myxococcales;f__mle1-27
OTU1426	1	3	7	5.53793e-05	k__Bacteria;p__Actinobacteria;c__Acidimicrobiia;o__uncultured
OTU1373	5	1	5	5.53793e-05	k__Bacteria;p__Chloroflexi;c__Gitt-GS-136;o__uncultured_Chloroflexi_bacterium;f__uncultured_Chloroflexi_bacterium;g__uncultured_Chloroflexi_bacterium;s__uncultured_Chloroflexi_bacterium
OTU522	0	3	7	5.03449e-05	k__Bacteria;p__Actinobacteria;c__Actinobacteria;o__Streptosporangiales;f__Thermomonosporaceae;g__Actinomadura;s__metagenome
OTU2457	2	6	3	5.53793e-05	k__Bacteria;p__Firmicutes;c__Bacilli;o__Bacillales;f__Paenibacillaceae;g__Cohnella
OTU1185	0	6	5	5.53793e-05	k__Bacteria;p__Acidobacteria;c__Blastocatellia__[Subgroup_4];o__Pyrinomonadales;f__Pyrinomonadaceae;g__RB41
OTU2372	7	3	1	5.53793e-05	k__Bacteria;p__Actinobacteria;c__Actinobacteria;o__Propionibacteriales;f__Nocardioidaceae;g__Nocardioides
OTU3019	2	3	4	4.53104e-05	k__Bacteria;p__Bacteroidetes;c__Bacteroidia;o__Sphingobacteriales;f__Sphingobacteriaceae;g__Solitalea;s__Solitalea_koreensis
OTU399	0	4	7	5.53793e-05	k__Bacteria;p__Acidobacteria;c__Subgroup_5;o__metagenome;f__metagenome;g__metagenome;s__metagenome
OTU3053	5	2	3	5.03449e-05	k__Bacteria;p__Actinobacteria;c__Acidimicrobiia;o__Microtrichales;f__Ilumatobacteraceae;g__uncultured
OTU1720	7	3	0	5.03449e-05	k__Bacteria;p__Acidobacteria;c__Subgroup_6
OTU1776	5	5	0	5.03449e-05	k__Bacteria;p__Acidobacteria;c__Subgroup_5
OTU1922	7	1	3	5.53793e-05	k__Bacteria;p__Acidobacteria;c__Acidobacteriia;o__Solibacterales;f__Solibacteraceae__[Subgroup_3];g__Bryobacter
OTU1600	2	4	3	4.53104e-05	k__Bacteria;p__Chloroflexi;c__TK10;o__uncultured_Caldilineae_bacterium;f__uncultured_Caldilineae_bacterium;g__uncultured_Caldilineae_bacterium;s__uncultured_Caldilineae_bacterium
OTU2040	5	4	1	5.03449e-05	k__Bacteria;p__Gemmatimonadetes;c__S0134_terrestrial_group;o__uncultured_bacterium;f__uncultured_bacterium;g__uncultured_bacterium;s__uncultured_bacterium
OTU2137	5	2	4	5.53793e-05	k__Bacteria;p__Actinobacteria;c__Rubrobacteria;o__Rubrobacterales;f__Rubrobacteriaceae;g__Rubrobacter
OTU2511	3	5	2	5.03449e-05	k__Bacteria;p__Chloroflexi;c__Chloroflexia;o__Thermomicrobiales;f__JG30-KF-CM45;g__uncultured_bacterium;s__uncultured_bacterium
OTU2892	3	5	3	5.53793e-05	k__Bacteria;p__Verrucomicrobia;c__Verrucomicrobiae;o__Chthoniobacterales;f__Chthoniobacteraceae;g__Chthoniobacter
OTU2149	6	1	3	5.03449e-05	k__Bacteria;p__Acidobacteria;c__Acidobacteriia;o__Solibacterales;f__Solibacteraceae__[Subgroup_3];g__Bryobacter;s__uncultured_soil_bacterium
OTU1998	5	4	2	5.53793e-05	k__Bacteria;p__Acidobacteria;c__Subgroup_6;o__Unknown_Order;f__Unknown_Family;g__Luteitalea
OTU2436	2	7	2	5.53793e-05	k__Bacteria;p__Proteobacteria;c__Alphaproteobacteria
[truncated: 1,120 more rows]
